# Supplementary material for: Hybrid plasmids: genetic diversity and hypervirulent phenotype of Klebsiella pneumoniae
Source: Front Microbiol. 2026 Apr 29;17:1768089. doi: 10.3389/fmicb.2026.1768089 (PMC13168089; doi:10.3389/fmicb.2026.1768089)
Supplement: Supplementary file 1 [file Table_1.XLSX]

## Sheet: Лист1
Antimicrobial susceptibility of the K. pneumoniae isolates
Isolate	Ampicillin	Cefazolin	Cefuroxime	Aztreonam	Gentamicin	Amikacin	Colistin	Trimethoprim/sulfamethoxazole	Ciprofloxacin	Chloramphenicol	Tetracycline	Piperacillin	Cefotaxime	Ceftazidime	Cefoperazone	Cefepime	Meropenem	Ertapenem	Tigecycline	Netilmicin	Tobramycin
324	>128/R	>16/R	>16/R	>16/R	>32/R	4/S	0,25/S	>4/76/R	>8/R	>32/R	>32/R	>128/R	>8/R	>16/R	>64/R	>16/R	2/S	>2/R	1/R	4/I	>8/R
327	>128/R	>16/R	>64/R	>16/R	>32/R	>64/R	16/R	>4/76/R	>8/R	>32/R	>32/R	>128/R	>8/R	>16/R	>64/R	>16/R	>16/R	>2/R	1/R	>16/R	>8/R
165	>128/R	>16/R	32 /R	>16/R	16/R	<0,5/S	0,25/S	>4/76/R	>8/R	>32/R	>32/R	>128/R	4/R	1/S	>64/R	1/S	>16/R	>2/R	8/R	8/R	8/R
180	>128/R	>16/R	>64/R	>16/R	>32/R	4/S	0,5/S	>4/76/R	>8/R	32/R	>32/R	>128/R	>8/R	>16/R	>64/R	>16/R	2 /S	>2/R	0,5 /S	>16/R	>8/R
303	>128/R	>16/R	>64/R	>16/R	32/R	4 /S	0,5/S	0,5/9,5/S	>8/R	>32/R	4/S	>128/R	>8/R	>16/R	>64/R	>16/R	>16/R	>2/R	0,25/S	>16/R	>8/R
331	>128/R	>16/R	>64/R	>16/R	0,5/S	2 /S	0,25/S	>4/76/R	>8/R	16/R	>32/R	>128/R	>8/R	>16/R	>64/R	>16/R	1/S	>2/R	1/R	2/S	4 /R
182	>128/R	>16/R	>64/R	16/R	1/S	64/R	0,5/S	>4/76/R	>8/R	>32/R	>32/R	>128/R	>8/R	16/R	>64/R	8/R	1/S	>2/R	1/R	>16/R	8/R
181	>128/R	>16/R	32/R	>16/R	32/R	2/S	0,5/S	>4/76/R	8>R	>32/R	>32/R	128/R	4 /R	2/S	64/R	2/S	>16/R	>2/R	4 /R	>16/R	>8/R
189	>128/R	>16/R	>64/R	>16/R	>32R	8/S	>16/R	>4/76/R	>8/R	>32/R	>32/R	>128/R	>8/R	>16/R	>64/R	>16/R	>16/R	>2/R	4 /R	16/R	>8/R
192	>128/R	>16/R	>64/R	>16/R	1/S	64/R	4/R	>4/76/R	>8/R	>32/R	>32/R	>128/R	>8/R	>16/R	>64/R	>16/R	>16/R	>2/R	1/R	16/R	8/R
160	>128/R	>16/R	>64/R	>16/R	0,5/S	8/S	0,25/S	>4/76/R	>8/R	>32/R	>32/R	>128/R	>8/R	>16/R	>64/R	>16/R	2/S	>2/R	2/R	4/I	4/R
184	>128/R	>16/R	>64/R	>16/R	>32/R	2/S	0,5/S	>4/76/R	>8/R	32/R	>32/R	>128/R	>8/R	>16/R	>64/R	>16/R	0,25/S	2/R	1/R	16/R	8/R
H2-10	>128/R	>16/R	>64/R	>16/R	>32R	32/R	0,25/S	4/76/S	>8/R	>32/R	8/I	>128/R	>8/R	>16/R	>64/R	>16/R	>16/R	>2/R	1/R	>16/R	>8/R
H2-2	>128/R	>16/R	>64/R	>16/R	>32R	16/R	0,5/S	4/76/S	>8/R	>32/R	8/I	>128/R	>8/R	>16/R	>64/R	>16/R	>16/R	>2/R	1/R	>16/R	8/R
H2-5	>128/R	>16/R	>64/R	>16/R	>32R	4/S	0,25/S	2/38 /S	>8/R	>32/R	8/I	>128/R	>8/R	>16/R	>64/R	>16/R	>16/R	>2/R	2/R	>16/R	>8/R
T2-9	>128/R	>16/R	>64/R	>16/R	>32R	8/S	0,25/S	4/76/S	>8/R	>32/R	16/R	>128/R	>8/R	>16/R	>64/R	>16/R	>16/R	>2/R	1/R	>16/R	>8/R
H2-4	>128/R	>16/R	>64/R	>16/R	32/R	8/S	0,25/S	4/76/S	>8/R	>32/R	16/R	>128/R	>8/R	>16/R	>64/R	>16/R	>16/R	>2/R	1/R	>16/R	>8/R
H2-7	>128/R	>16/R	>64/R	>16/R	32/R	4/S	0,25/S	4/76/S	>8/R	>32/R	4/S	>128/R	>8/R	>16/R	>64/R	>16/R	>16/R	>2/R	4/R	>16/R	4/R
T1-10.1	>128/R	>16/R	>64/R	>16/R	>32R	4/S	0,25/S	2/38/S	>8/R	>32/R	32/R	>128/R	>8/R	>16/R	>64/R	>16/R	>16/R	>2/R	1/R	>16/R	>8/R
T1-5	>128/R	>16/R	>64/R	>16/R	>32R	4/S	0,5/S	2/38/S	>8/R	>32/R	16/R	>128/R	>8/R	>16/R	>64/R	>16/R	16/R	>2/R	1/R	16/R	>8/R
H1-7	>128/R	>16/R	>64/R	>16/R	>32R	16/R	0,5/S	2/38/S	>8/R	>32/R	8/I	>128/R	>8/R	>16/R	>64/R	>16/R	>16/R	>2/R	1/R	>16/R	>8/R
H1-5	>128/R	>16/R	>64/R	>16/R	>32R	16/R	0,25/S	4/76/S	8/R	>32/R	8/I	>128/R	>8/R	>16/R	>64/R	>16/R	>16/R	>2/R	4/R	>16/R	>8/R
T2-5.1	>128/R	>16/R	>64/R	>16/R	>32R	8/S	0,5/S	2/38/S	8/R	>32/R	32/R	>128/R	>8/R	>16/R	>64/R	>16/R	>16/R	>2/R	1/R	>16/R	>8/R
T2-2	128/R	>16/R	>64/R	>16/R	32/R	4/S	0,25/S	1/19/S	8/R	>32/R	8/I	>128/R	>8/R	>16/R	>64/R	>16/R	16/R	>2/R	1/R	16/R	>8/R
T2-10	>128/R	>16/R	>64/R	>16/R	32/R	2/S	0,25/S	1/19/S	>8/R	>32/R	8/I	>128/R	>8/R	>16/R	>64/R	>16/R	>16/R	>2/R	1/R	16/R	>8/R
T2-4.1	>128/R	>16/R	>64/R	>16/R	32/R	8/S	0,25/S	2/38/S	>8/R	>32/R	8/I	>128/R	>8/R	>16/R	>64/R	>16/R	>16/R	>2/R	2/R	>16/R	>8/R
T2-7	64/R	>16/R	>64/R	>16/R	32/R	4/S	0,25/S	1/19/S	>8/R	>32/R	8/I	>128/R	>8/R	>16/R	>64/R	>16/R	>16/R	>2/R	1/R	8/R	>8/R
T1-2	>128/R	>16/R	>64/R	>16/R	>32R	8/S	0,5/S	>4/76/R	>8/R	>32/R	16/R	>128/R	>8/R	>16/R	>64/R	>16/R	>16/R	>2/R	1/R	>16/R	>8/R
H2-9	>128/R	>16/R	>64/R	>16/R	>32R	16/R	0,5/S	2/38/S	>8/R	>32/R	16/R	>128/R	>8/R	>16/R	>64/R	>16/R	>16/R	>2/R	1/R	>16/R	>8/R
URL-2	>128/R	>16/R	>64/R	>16/R	>32/R	>64/R	1/S	4/76/S	8/R	>32/R	4/S	>128/R	>8/R	>16/R	>64/R	>16/R	>16/R	>2/R	1/R	>16/R	>8/R
H-2	128/R	>16/R	>64/R	>16/R	32/R	4/S	0,5/S	2/38/S	>8/R	>32/R	16/R	>128/R	>8/R	>16/R	>64/R	>16/R	>16/R	>2/R	1/R	>16/R	>8/R
CIB-6	64/R	>16/R	32R	<0,12/S	0,5/S	1/S	2/S	0,25/4,75/S	0,12/S	4/S	4/S	4/S	0,25/S	1/S	<0,5/S	<0,12/S	<0,12/S	<0,06	0,5/S	0,5/S	0,25/S
