# Supplementary material for: Hybrid plasmids: genetic diversity and hypervirulent phenotype of Klebsiella pneumoniae
Source: Front Microbiol. 2026 Apr 29;17:1768089. doi: 10.3389/fmicb.2026.1768089 (PMC13168089; doi:10.3389/fmicb.2026.1768089)
Supplement: Supplementary file 2 [file Table_2.XLSX]

## Sheet: Лист1
The genome assembly quality of the Klebsiella_pneumoniae isolates
Name	Completeness	Contamination
CIB6	100.0	0.17
H2	100.0	1.56
URL2	100.0	0.46
160	100.0	0.52
165	100.0	0.5
180	100.0	0.09
181	100.0	0.27
182	100.0	0.23
184	100.0	0.19
189	100.0	0.24
192	100.0	0.19
303	100.0	1.63
324	100.0	0.52
327	100.0	0.88
331	100.0	0.3
H1-5	100.0	2.07
H1-7	100.0	1.96
H2-10	100.0	1.98
H2-2	100.0	1.74
H2-4	100.0	1.73
H2-5	100.0	2.12
H2-7	100.0	1.71
H2-9	100.0	2.01
T1-10_1	100.0	1.68
T1-2	100.0	1.75
T1-5	100.0	2.84
T2-10	100.0	1.77
T2-2	100.0	1.94
T2-4_1	100.0	1.73
T2-5	100.0	1.66
T2-7	100.0	1.15
T2-9	100.0	1.9
