# Supplementary material for: Hybrid plasmids: genetic diversity and hypervirulent phenotype of Klebsiella pneumoniae
Source: Front Microbiol. 2026 Apr 29;17:1768089. doi: 10.3389/fmicb.2026.1768089 (PMC13168089; doi:10.3389/fmicb.2026.1768089)
Supplement: Supplementary file 4 [file Table_4.XLSX]

## Sheet: ARGs
Antibiotic resistance genes of the K. pneumoniae isolates
Isolate	ARGs
H1-5	aac(6')-Ib	aac(6')-Ib-cr	aadA1	ant(2'')-Ia	aph(3')-VI	arr-3	blaCTX-M-15	blaNDM-1	blaOXA-1	blaOXA-48	blaOXA-9	blaSHV	blaTEM-1A	catA1	catB3	fosA	oqxA	oqxB	qnrS1	sul1
H1-7	aac(6')-Ib	aac(6')-Ib-cr	aadA1	ant(2'')-Ia	aph(3')-VI	arr-3	blaCTX-M-15	blaNDM-1	blaOXA-1	blaOXA-48	blaOXA-9	blaSHV	blaTEM-1A	catA1	catB3	fosA	oqxA	oqxB	qnrS1	sul1
H2-2	aac(6')-Ib	aac(6')-Ib-cr	aadA1	ant(2'')-Ia	aph(3')-VI	arr-3	blaCTX-M-15	blaNDM-1	blaOXA-1	blaOXA-48	blaOXA-9	blaSHV	blaTEM-1A	catA1	catB3	fosA	oqxA	oqxB	qnrS1	sul1
H2-4	aac(6')-Ib	aac(6')-Ib-cr	aadA1	ant(2'')-Ia	aph(3')-VI	arr-3	blaCTX-M-15	blaNDM-1	blaOXA-1	blaOXA-48	blaOXA-9	blaSHV	blaTEM-1A	catA1	catB3	fosA	oqxA	oqxB	qnrS1	sul1
H2-5	aac(6')-Ib	aac(6')-Ib-cr	aadA1	ant(2'')-Ia	aph(3')-VI	arr-3	blaCTX-M-15	blaNDM-1	blaOXA-1	blaOXA-48	blaOXA-9	blaSHV	blaTEM-1A	catA1	catB3	fosA	oqxA	oqxB	qnrS1	sul1
H2-7	aac(6')-Ib	aac(6')-Ib-cr	aadA1	ant(2'')-Ia	aph(3')-VI	arr-3	blaCTX-M-15	blaNDM-1	blaOXA-1	blaOXA-48	blaOXA-9	blaSHV	blaTEM-1A	catA1	catB3	fosA	oqxA	oqxB	qnrS1	sul1
H2-9	aac(6')-Ib	aac(6')-Ib-cr	aadA1	ant(2'')-Ia	aph(3')-VI	arr-3	blaCTX-M-15	blaNDM-1	blaOXA-1	blaOXA-48	blaOXA-9	blaSHV	blaTEM-1A	catA1	catB3	fosA	oqxA	oqxB	qnrS1	sul1
H2-10	aac(6')-Ib	aac(6')-Ib-cr	aadA1	ant(2'')-Ia	aph(3')-VI	arr-3	blaCTX-M-15	blaNDM-1	blaOXA-1	blaOXA-48	blaOXA-9	blaSHV	blaTEM-1A	catA1	catB3	fosA	oqxA	oqxB	qnrS1	sul1
T1-2	aac(6')-Ib	aac(6')-Ib-cr	aadA1	ant(2'')-Ia	aph(3')-VI	arr-3	blaCTX-M-15	blaNDM-1	blaOXA-1	blaOXA-48	blaOXA-9	blaSHV	blaTEM-1A	catA1	catB3	fosA	oqxA	oqxB	qnrS1	sul1
T1-5	aac(6')-Ib	aac(6')-Ib-cr	aadA1	ant(2'')-Ia	aph(3')-VI	arr-3	blaCTX-M-15	blaNDM-1	blaOXA-1	blaOXA-48	blaOXA-9	blaSHV	blaTEM-1A	catA1	catB3	fosA	oqxA	oqxB	qnrS1	sul1
T1-10.1	aac(6')-Ib	aac(6')-Ib-cr	aadA1	ant(2'')-Ia	aph(3')-VI	arr-3	blaCTX-M-15	blaNDM-1	blaOXA-1	blaOXA-48	blaOXA-9	blaSHV	blaTEM-1A	catA1	catB3	fosA	oqxA	oqxB	qnrS1	sul1
T2-2	aac(6')-Ib	aac(6')-Ib-cr	aadA1	ant(2'')-Ia	aph(3')-VI	arr-3	blaCTX-M-15	blaNDM-1	blaOXA-1	blaOXA-48	blaOXA-9	blaSHV	blaTEM-1A	catA1	catB3	fosA	oqxA	oqxB	qnrS1	sul1
T2-4.1	aac(6')-Ib	aac(6')-Ib-cr	aadA1	ant(2'')-Ia	aph(3')-VI	arr-3	blaCTX-M-15	blaNDM-1	blaOXA-1	blaOXA-48	blaOXA-9	blaSHV	blaTEM-1A	catA1	catB3	fosA	oqxA	oqxB	qnrS1	sul1
T2-5.1	aac(6')-Ib	aac(6')-Ib-cr	aadA1	ant(2'')-Ia	aph(3')-VI	arr-3	blaCTX-M-15	blaNDM-1	blaOXA-1	blaOXA-48	blaOXA-9	blaSHV	blaTEM-1A	catA1	catB3	fosA	oqxA	oqxB	qnrS1	sul1
T2-7	aac(6')-Ib	aac(6')-Ib-cr	aadA1	ant(2'')-Ia	aph(3')-VI	arr-3	blaCTX-M-15	blaNDM-1	blaOXA-1	blaOXA-48	blaOXA-9	blaSHV	blaTEM-1A	catA1	catB3	fosA	oqxA	oqxB	qnrS1	sul1
T2-9	aac(6')-Ib	aac(6')-Ib-cr	aadA1	ant(2'')-Ia	aph(3')-VI	arr-3	blaCTX-M-15	blaNDM-1	blaOXA-1	blaOXA-48	blaOXA-9	blaSHV	blaTEM-1A	catA1	catB3	fosA	oqxA	oqxB	qnrS1	sul1
T2-10	aac(6')-Ib	aac(6')-Ib-cr	aadA1	ant(2'')-Ia	aph(3')-VI	arr-3	blaCTX-M-15	blaNDM-1	blaOXA-1	blaOXA-48	blaOXA-9	blaSHV	blaTEM-1A	catA1	catB3	fosA	oqxA	oqxB	qnrS1	sul1
160	aac(6')-Ib-cr	blaCTX-M-15	blaOXA-1	blaOXA-48	blaSHV	blaTEM-1B	catA1	catB3	dfrA1	fosA	oqxA	oqxB	qnrS1	sul1	tet(A)
165	aac(6')-Ib-cr	aadA1	ant(2'')-Ia	blaCTX-M-15	blaOXA-1	blaOXA-48	blaSHV	blaTEM-1B	catA1	catB3	dfrA1	fosA	oqxA	oqxB	qnrS1	sul1	tet(A)
180	aac(3)-IIa	aac(6')-Ib-cr	aph(3')-VIa	aph(6)-Id	blaCTX-M-15	blaOXA-1	blaSHV	catB3	dfrA1	fosA	oqxA	oqxB	sul1	tet(A)
181	aac(6')-Ib-cr	aadA1	ant(2'')-Ia	blaOXA-1	blaOXA-48	blaSHV	catA1	catB3	dfrA1	fosA	oqxA	oqxB	sul1	tet(A)
182	aac(6')-Ib3	aadA1	aph(3'')-Ib	aph(3')-VIb	aph(6)-Id	blaCTX-M-14b	blaOXA-48	blaOXA-9	blaSHV	blaTEM	catA1	dfrA1	fosA	oqxA	oqxB	qnrS1	sul1	tet(A)
184	aac(3)-IIa	blaCTX-M-3	blaSCO-1	blaSHV	blaTEM-1B	dfrA1	fosA	oqxA	oqxB	qnrS1	sul1	tet(A)
189	aac(6')-Ib-cr	aadA1	ant(2'')-Ia	blaCTX-M-15	blaOXA-1	blaOXA-48	blaSHV	blaTEM-1B	catA1	catB3	dfrA1	fosA	oqxA	oqxB	qnrS1	sul1	tet(A)
192	aac(6')-Ib-cr	blaSHV	blaCTX-M-15	blaTEM-1B	blaOXA-1	blaOXA-48	fosA	catA1	catB3	catB3	oqxB	oqxA	qnrS1	sul1	tet(A)
303	aac(6')-Ib	aac(6')-Ib-cr	aadA1	ant(2'')-Ia	aph(3')-VI	arr-3	blaCTX-M-15	blaNDM-1	blaOXA-1	blaOXA-48	blaOXA-9	blaSHV	blaTEM-1A	catA1	catB3	fosA	oqxA	oqxB	qnrS1	sul1
324	aac(6')-Ib-cr	aadA1	ant(2'')-Ia	blaCTX-M-15	blaOXA-1	blaOXA-48	blaSHV	blaTEM-1B	catA1	catB3	dfrA1	fosA	oqxA	oqxB	qnrS1	sul1	tet(A)
327	aac(6')-Ib-cr	aadA1	armA	blaCTX-M-55	blaOXA-1	blaOXA-48	blaSHV	blaTEM-1B	catA1	catB3	dfrA1	fosA	oqxA	oqxB	qnrS1	sul1
331	aac(6')-Ib-cr	blaCTX-M-15	blaOXA-1	blaOXA-48	blaSHV	blaTEM-1B	catB3	dfrA1	fosA	oqxA	oqxB	qnrS1	sul1	tet(A)
CIB-6	blaSHV	fosA6	oqxA	oqxB
H-2	aadA1	ant(2'')-Ia	blaOXA-48	blaSHV	catA1	fosA	oqxA	oqxB	sul1
URL-2	aadA2	aph(3')-VI	armA	blaNDM-1	blaSHV	catA1	dfrA12	dfrA5	fosA6	mphA	mphE	msrE	oqxA	oqxB	qnrS1	sul1	sul2
																																															A
