# Supplementary material for: Hybrid plasmids: genetic diversity and hypervirulent phenotype of Klebsiella pneumoniae
Source: Front Microbiol. 2026 Apr 29;17:1768089. doi: 10.3389/fmicb.2026.1768089 (PMC13168089; doi:10.3389/fmicb.2026.1768089)
Supplement: Supplementary file 5 [file Table_5.XLSX]

## Sheet: Clusters
Clusters of hybrid plasmids from K. pneumoniae
Cluster	GenBank accession	Plasmid Size (bp)	Strain name	Assembly RefSeq	Sequencing Technology	Completness	Host	Isolation source	ST	Collection date	Collected_by	ARGs	Plasmid replicon	Varulance genes
														iroB	iroC	iroD	iroN	iucA	iucB	iucC	iucD	iutA	rmpA	rmpA2	iuc lineage	iro lineage
0	CP030270.1	236.809	strain SC-7 plasmid pSC7-vir	GCF_003286995.1	Nanopore MinION;illumina Genome Coverage :50.0x	complete sequence/circular	Homo sapiens	-	ST1660	"2015"	China	aadA1, aadA2b, cmlA1, sul1	repB	1	1	1	1	1	1	1	1	1	1	1	iuc 1	iro 1
0	CP119178.1	232.058	strain X-CRHVKP-130 plasmid p4	GCF_029167725.1	Genome Coverage : 25.3x PacBio Sequel	complete sequence/circular	Homo sapiens	blood	ST11	2018-10	China	aac(6')-Ib3, aac(6')-Ib3, blaKPC-2, blaCTX-M-14, blaTEM-1B, cmlA1, cmlA1	IncFII(pHN7A8)/IncR	0	0	0	0	1	1	1	1	1	1	1	iuc 1	-
0	CP154300.1	234.553	strain KP150 plasmid pKP150-Vir_KPC	GCF_039520935.1	Genome Coverage: 234.0x Illumina NovaSeq; PacBio Sequel	complete sequence/circular	-	blood	ST11	2022-09-12	China	rmtB, blaKPC-2, blaCTX-M-65, blaSHV-12, blaTEM-1B, qnrS1	IncFII(pHN7A8)/IncHI1B(pNDM-MAR)/repB	0	0	0	0	1	1	1	1	1	1	1	iuc1	-
0	JBFWHX010000002.1	412.426	strain 5_kpn 2	-	Genome Coverage : 344x Illumina HiSeq; Oxford Nanopore GridION	shotgun sequence/ linear	Homo sapiens	blood	ST23	2019-07-12	Russia:Moscow	aadA1, aac(6')-Ib-cr, blaCTX-M-55, blaLAP-2, qnrS1, sul1, tet(A) , dfrA1	IncC/repB	0	0	0	0	1	1	1	1	1	0	1	iuc 1 (truncated)	-
0	MF398271.1	238.153	strain 70-2 plasmid pKP70-2	-	Coverage: 250 Illumina; Nanopore MinION	complete sequence/circular	Homo sapiens	sputum	-	-	China Hong Kong	blaKPC-2, dfrA14	IncHI1B(pNDM-MAR)/repB	1	1	1	1	1	1	1	1	1	1	1	iuc1	iro1
0	MH643791.1	302.845	strain SH2 plasmid pSH2-KPC	-	Coverage : 50 Illumina	complete sequence/circular	Homo sapiens	-	-	-	China	blaLAP-2, catA2, qnrS1, sul2, tet(A), dfrA14	IncHI1B(pNDM-MAR)/repB	0	0	0	0	1	1	1	1	1	1	1	iuc1	-
0	MN543575.1	327.581	strain GH44TC plasmid pGH44TC_fusion	-	Coverage : 100* Illumina; Oxford Nanopore MinION	complete sequence/circular	-	culture	-	"2019"	China: Hong Kong	aadA1, aadA2b, cmlA1, sul3	IncFIB(pNDM-Mar)/IncR	1	1	1	1	1	1	1	1	1	1	1	iuc1	iro1
0	MN543585.1	250.183	strain GH27TC plasmid pGH27TC_fusion	-	Illumina; Oxford Nanopore MinION	complete sequence/circular	-	culture	-	"2019"	China Hong Kong	aadA16, aadA1, aadA2b, aac(6')-Ib-cr, cmlA1, floR, ARR-3, sul1, sul3, dfrA27	IncFIB(K)(pCAV1099-114)/IncHI1B(pNDM-MAR)	1	1	1	1	1	1	1	1	1	1	1	iuc1	iro1
0	MT644086.1	293.391	strain C2244 plasmid pCRHV-C2244	-	PacBio	complete sequence/circular	Homo sapiens	-	ST11	-	China	blaKPC-2, blaCTX-M-65, blaSHV-12	IncFII(pHN7A8)/IncHI1B(pNDM-MAR)/IncR/repB	1	1	1	0	1	1	1	1	1	0	1	iuc1	iro 1 (truncated)
0	MT920903.1	303.071	strain 381810-51 plasmid p181051-KPC	-	-	complete sequence/circular	-	-	-	-	China: Taizhou	rmtB, blaKPC-2, blaTEM-1B	IncFII(pHN7A8)/IncHI1B(pNDM-MAR)/repB	0	0	1	1	1	1	1	1	1	1	1	iuc 1 (truncated)	iro 1 (truncated)
0	MW013143.1	259.691	strain 79 plasmid pZZ79-HI3	-	PacBio	complete sequence/circular	-	-	-	-	China: Zhengzhou	aac(3)-IId, aadA5, mph(A), sul1, dfrA17	IncHI1B(pNDM-MAR)/repB	0	0	0	0	1	1	1	1	1	1	1	iuc1	-
0	CP027803.1	346.781	strain VH1-2 plasmid pVH1-2-VIR	GCF_025920065.1	Genome Coverage: 211.5x PacBio	complete sequence/circular	-	cucumber	ST23	2017-05-25	China:Qingdao	aadA16, aac(6')-Ib-cr, blaCTX-M-15, blaTEM-1m, mph(A), qnrB6, ARR-3, sul1, dfrA27	IncFII(K)/IncHI1B(pNDM-MAR) repB/repB(R1701)	1	1	1	1	1	1	1	1	1	1	1	iuc1	iro1
0	CP040595.1	277.162	strain KpvST15_NDM plasmid pKpvST15	GCF_005885775.1	Genome Coverage : 200.0x Oxford Nanopore MiniION; Illumina HiSeq	complete sequence/circular	Homo sapiens	throat	ST15	2016-12-19	United Kingdom	rmtC,aac(6')-Ib3,blaCMY-6,sul1	IncHI1B(pNDM-MAR)/repB	0	0	0	0	1	1	1	1	1	0	1	iuc 1 (truncated)	-
0	CP040712.1	270.854	strain 16HN-35 plasmid p16HN-35_Vir	GCF_030323825.1	Genome Coverage: 100.0x Illumina HiSeq; Oxford Nanopore MiniION	complete sequence/circular	-	sputum	ST11	"2016"	China	aadA5,mph(A),sul1,dfrA17	IncHI1B(pNDM-MAR)/repB	1	1	1	1	1	1	1	1	1	0	0	iuc1	iro 1 (truncated)
0	CP064212.1	277.72	strain JX-CR-hvKP-9 plasmid pJX9-1	GCF_015355895.1	Genome Coverage: 243x PacBio RSII	complete sequence/circular	-	blood	ST11	2018/2019	China:Nanchang	blaKPC-2	IncHI1B(pNDM-MAR)/repB	0	0	0	0	1	1	1	1	1	1	1	iuc1	-
0	CP064259.1	394.328	strain JX-CR-hvKP-10 plasmid pJX10-1	GCF_015355875.1	Genome Coverage: 261x PacBio RSII	complete sequence/circular	-	blood	ST11	2018/2019	China:Nanchang	blaKPC-2	IncFIB(pKPHS1)/IncHI1B(pNDM-MAR)/repB	0	0	0	0	1	1	1	1	1	1	1	iuc1	-
0	CP066512.1	479.365	strain Kp36336 plasmid pSID1	GCF_020544485.1	Genome Coverage : 110.0x Illumina MiniSeq; Oxford Nanopore	circular	Homo sapiens	Tissue samples	ST893	"2019"	Belgium:Brussels	aph(6)-Id, aph(3'')-Ib, aac(6')-Ib-cr, blaCTX-M-15, blaTEM-1B, blaOXA-1, catB3, sul2, tet(A), dfrA14	IncHI2/IncHI2A/repB	1	1	1	1	1	1	1	1	1	1	1	iuc1	iro1
0	CP089000.1	279.21	strain 49088 plasmid p49088-279.2	GCF_021166155.1	Genome Coverage: 100x Oxford Nanopore MiniION and Illumina HiSeq	complete sequence/circular	Homo sapiens	-	ST11	-	-	rmtB, blaKPC-2, blaCTX-M-65, blaTEM-1B, fosA3, catA2	IncFII(pHN7A8)/IncR	0	0	1	1	1	1	1	1	1	1	1	iuc1	iro 1 (truncated)
0	CP097077.1	296.587	strain KP133 plasmid pKP133-1	GCF_027558775.1	Genome Coverage : 287x Oxford Nanopore	complete sequence/circular	Homo sapiens	hospital	ST268	2017-12-06	China: Shanghai	aph(6)-Id, aph(6)-Id, aac(6')-Ib3, blaKPC-2, ARR-3, dfrA14	IncHI1B(pNDM-MAR)/IncN/IncU/repB	1	1	1	1	1	1	1	1	1	1	1	iuc1	iro1
0	CP097673.1	292.919	strain IR5077_1 plasmid unnamed3	GCF_023573725.1	Genome Coverage : 100X PacBio RSII	complete sequence/circular	Homo sapiens	-	ST11	2022-01-19	China	rmtB, blaCTX-M-65, blaTEM-1B/blaSHV-12, fosA3	IncFII(pHN7A8)/IncHI1B(pNDM-MAR)/repB	0	0	0	0	1	1	1	1	1	0	1	iuc1	-
0	CP097680.1	274.502	strain IR12061_1 plasmid unnamed1	GCF_023573765.1	Genome Coverage : 100X PacBio RSII	complete sequence/circular	Homo sapiens	-	ST11	2022-01-19	China	aac(3)-IId, aadA5, mph(A), sul1, dfrA17	IncHI1B(pNDM-MAR)/repB	1	1	1	1	1	1	1	1	1	1	1	iuc1	iro1
0	CP100078.1	284.769	strain RJKP36 plasmid pRJKP36-2	GCF_025884095.1	Genome Coverage: 200x Illumina+Oxford Nanopore GridION	complete sequence/circular	Homo sapiens	throat swab	ST268	"2018"	China	rmtF, aac(6')-Ib-Hangzhou, ARR-2	IncFIB(pKPHS1)/IncHI1B(pNDM-MAR)/repB	0	0	0	0	1	1	1	1	1	0	1	iuc1	-
0	CP101765.1	353.327	strain hvKP319 plasmid unnamed1	GCF_024496145.1	Genome Coverage: 100.0x Illumina HiSeq; PacBio	complete sequence/circular	Homo sapiens	sputum	ST11	2022-04-16	China:Zhanjiang	rmtB, blaCTX-M-65, blaSHV-12/blaTEM-1B	IncFII(pHN7A8)/IncHI1B(pNDM-MAR)/IncR/repB	0	0	0	0	1	1	1	1	1	0	1	iuc1	-
0	CP118692.1	268.4	strain KPTCM2 plasmid pKPTCM2-1	GCF_030388425.1	Genome Coverage: 150.0x Illumina; Oxford Nanopore	complete sequence/circular	Homo sapiens	Patient blood	ST11	2021-03-14	China: Hangzhou	blaSHV-12, blaNDM-1	IncHI1B(pNDM-MAR)/pKPTCM2-1/repB	0	0	0	0	1	1	1	1	1	1	1	iuc1	-
0	CP125335.1	302.246	strain WYKP586 plasmid unnamed1	GCF_030035465.1	Genome Coverage: 12.0x Oxford Nanopore MinION	complete sequence/circular	Homo sapiens	sputum	ST11	2022-06-17	China: Shanghai	blaLAP-2, catA2, qnrS1, sul2, tet(A)	IncHI1B(pNDM-MAR)/repB	0	0	0	0	1	1	1	1	1	1	1	iuc1	-
0	CP132619.1	333.788	strain 474269 plasmid p1	GCF_030845475.1	Genome Coverage: 260x Oxford Nanopore MinION	complete sequence/circular	Homo sapiens	urine	ST23	2016-03-30	USA:Hawaii	aac(3)-II, aph(6)-Id, aph(3'')-Ib, aac(6')-Ib-cr, blaCTX-M-15, blaTEM-1B, blaOXA-1, catB3, sul2, dfrA14	IncHI1B(pNDM-MAR)/repB	1	1	1	1	1	1	1	1	1	1	1	iuc1	iro1
0	CP166314.1	289.348	strain CRE301 plasmid pKP301-1	GCF_041283525.1	Genome Coverage : 76.0x Oxford Nanopore MinION	complete sequence/circular	Homo sapiens	sputum	ST5621	"2016"	Taiwan	aac(3)-IId, aph(6)-Id, aph(3')-Ia, aadA2, blaDHA-1, blaTEM-1B, mph(A), floR, qnrB4, sul1, sul2, dfrA12	IncFIB(K)/IncFII(K)/IncHI1B(pNDM-MAR)	1	1	1	1	1	1	1	1	1	1	1	iuc1	iro1
0	OQ801413.1	302.246	strain WYKP586 plasmid pWYKP586-1	-	Illumina; Oxford Nanopore MinION	complete sequence/circular	Homo sapiens male	sputum	ST11	2022-06-17	China:Shanghai	blaLAP-2, catA2, qnrS1, sul2, tet(A)	IncHI1B(pNDM-MAR)/repB	0	0	0	0	1	1	1	1	1	1	1	iuc1	-
1.0	CP055034.1	242.129	strain SWHEFF_62	GCF_022353985.1	Genome Coverage : 200x Illumina; Oxford Nanopore GridION	complete sequence/circular	-	-	ST17	2018-12	China:Hong Kong	aph(4)-Ia, aph(6)-Id, aph(3')-Ia, aadA2, aac(3)-IV, blaLAP-2, floR, qnrS1, sul2, tet(A), dfrA12, bleO	IncFIB(K)(pCAV1099-114)	0	0	0	0	1	1	1	1	1	0	0	iuc 3	-
1.0	CP076519.1	247.566	strain K186 plasmid pK186_1	GCF_018885345.1	Genome Coverage : 1.0x Illumina; Oxford Nanopore	complete sequence/circular	Homo sapiens	feces	ST437	2017-09-23	China	aph(3')-Ia, aadA2, aadA1, mef(B), cmlA1, sul3, dfrA12	IncFIB(K)/IncFII(K)	0	0	0	0	1	1	1	1	1	0	0	iuc 3	-
1.0	CP089510.1	239.834	strain GD21SC417 plasmid pHNGS471-1	-	Genome Coverage : 100.0x Illumina HiSeq; Oxford Nanopore MinION	complete sequence/circular	-	-	ST37	2021-01	China	aph(3')-Ia, aadA2, aadA1, mef(B), cmlA1, sul3, tet(A), dfrA12	IncFIB(K)/IncFII(K)	0	0	0	0	1	1	1	1	1	0	0	iuc1	-
1.0	CP089871.1	231.344	strain KP037 plasmid pKP037-1	-	Genome Coverage: 219.0x PacBio Sequel; Illumina NovaSeq	complete sequence/circular	Milk	-	ST490	"2018"	China	aph(6)-Id, aph(3'')-Ib, tet(A)	IncFIB(K)/IncFII(K)	0	0	0	0	1	1	1	1	1	0	0	iuc3	-
1.0	CP092273.1	236.626	strain FJ8-TC plasmid p1	-	Genome Coverage: 200x Illumina HiSeq; Oxford Nanopore MiniION	complete sequence/circular	Homo sapiens	-	ST11	"2021"	China	aph(6)-Id, aph(3'')-Ib, blaLAP-2, floR, qnrS1, sul2, tet(A), tet(X4)	IncFIB(K)	0	0	0	0	1	1	1	1	1	0	0	iuc3	-
1.0	CP093152.1	257.343	strain CY814036 plasmid pCY814036-iucA	-	Genome Coverage: 110.0x Oxford Nanopore	complete sequence/circular	Homo sapiens	-	ST25	2018-08-14	China	aph(3'')-Ib, aadA1, blaLAP-2, blaOXA-10, cmlA1, floR, qnrS1, ARR-2, sul2, tet(A), dfrA14	IncFIB(K)/IncFII(K)	0	0	0	0	1	1	1	1	1	0	0	iuc3	-
1.0	CP127231.1	258.228	strain 130119 plasmid pOXA10_130119	-	Genome Coverage : 150.0x Illumina NovaSeq; Oxford Nanopore MinION	complete sequence/circular	Homo sapiens	tracheal secretion	ST11	2019-03-09	China	aph(6)-Id, aph(3'')-Ib, aadA1, blaLAP-2, blaOXA-10, cmlA1, floR, qnrS1, ARR-2, sul2	IncFIB(K)/IncFII(K)	0	0	0	0	1	1	1	1	1	0	0	iuc3	-
1.0	CP138537.1	258.248	strain KP2963 plasmid pVIR_MDR2963	-	Genome Coverage : 100x Illumina; PacBio	complete sequence/circular	-	urine	ST11	2022-09-20	China	aph(6)-Id, aph(3'')-Ib, blaLAP-2, blaLAP-2, floR, qnrS1, sul2, tet(A), tet(A)	IncFIB(K)/IncFII(K)	0	0	0	0	1	1	1	1	1	0	0	iuc3	-
1.0	CP159344.1	249.336	strain TY-36	-	Genome Coverage: 100.0x PacBio sequel II	complete sequence/linear	swine	Nasal mucosal swab	ST4110	"2023	China	aph(6)-Id, aph(3'')-Ib, blaLAP-2,floR, qnrS1, sul2, tet(A)	IncFIB(K)/IncFII(K)	0	0	0	0	1	1	1	1	1	0	0	iuc3	-
1.0	CP165749.1	256.595	strain CRE125 plasmid pKP125-1	-	Genome Coverage: 18.0x Oxford Nanopore MinION	complete sequence/circular	Homo sapiens	blood	ST25	"2019"	Taiwan	aph(6)-Id, aph(3'')-Ib, aadA1, blaLAP-2, blaOXA-10, cmlA1, floR, qnrS1, ARR-2, sul2, tet(A), dfrA14	IncFIB(K)/IncFII(K)	0	0	0	0	1	1	1	1	1	0	0	iuc3	-
1.0	CP177165.1	236.149	strain Kpn-A24 plasmid p1	-	Genome Coverage: 1081.0x PacBio; Illumina	complete sequence/circular	-	physical	ST700	2024-12-10	China	blaLAP-2, qnrS1, sul1, tet(A), dfrA1	IncFIB(K)/IncFII(K)	0	0	0	0	1	1	1	1	1	0	0	iuc 3 (truncated)	-
1.0	MT269849.1	239.793	strain BSI128 plasmid pBSI128_vf_res	-	-	circular	Homo sapiens	blood	-	"2010"	China	aph(3')-Ia, aadA2, aadA1, mef(B), cmlA1, sul3, dfrA12	IncFIB(K)/IncFII(K)	0	0	0	0	1	1	1	1	1	0	0	iuc3	-
1.0	MZ156798.1	359.625	strain KP63 plasmid pKPC-063001	-	Illumina; Nanopore	complete sequence/circular	-	bile Bronchoalveolar lavage fluid	ST11	20-Apr-2020	China	blaKPC-2, blaKPC-2	IncFIB(K)/IncFII(K)/IncFII(pHN7A8)/IncFII(pHN7A8)	0	0	0	0	1	1	1	1	1	0	0	iuc3	-
1.0	CP063852.1	262.508	strain M1023-4Ar plasmid pM1023-4Ar.1	GCF_015277955.1	Genome Coverage: 169.02x Oxford Nanopore	complete sequence/circular	yak	wild yak feces	ST1	2019-11-18	China:Baoding	aac(3)-IId, aph(6)-Id,aph(3')-Ia, aph(3'')-Ib, aadA2/aadA1, aac(6')-Ib-cr, blaOXA-1, mef(B), mph(A), cmlA1, catB3, catA2, ARR-3, sul1, sul2, sul3, tet(A), dfrA12	IncFIB(K)/IncFII(K)/IncQ1	0	0	0	0	1	1	1	1	1	0	0	iuc3	-
1.0	CP063859.1	262.519	strain M1026-3Ar plasmid pM1026-3Ar.1	GCF_015277915.1	Genome Coverage: 175.53x Oxford Nanopore	complete sequence/circular	White-lipped Deer		ST1	2019-07-26	China:Baoding	aac(3)-IId, aph(6)-Id, aph(3')-Ia, aph(3'')-Ib, aadA2/aadA1, aac(6')-Ib-cr, blaOXA-1, mef(B), mph(A), cmlA1, catB3, catA2, ARR-3, sul1, sul2, sul3, tet(A), dfrA12	IncFIB(K)/IncFII(K)/IncQ1	0	0	0	0	1	1	1	1	1	0	0	iuc3	-
1.0	CP084242.1	293.653	strain T877 plasmid pKPT877-hybrid	GCF_022577075.1	Genome Coverage: 200.0x Illumina HiSeq; Oxford Nanopore MinION	complete sequence/circular	Homo sapiens	-	ST43	2020-09-03	China: Guangdong province	aph(6)-Id, aph(3'')-Ib, aadA2, blaOXA-181, floR, sul2, tet(A), tet(X4)	ColKP3/IncFIB(K)/IncFII(K)/IncX3	0	0	0	0	1	1	1	1	1	0	0	iuc3	-
1.0	CP098759.1	261.525	strain KP167 plasmid pKP167-261	GCF_023796915.1	Genome Coverage : 100.0x Illumina HiSeq; PacBio RSII	complete sequence/circular	Homo sapiens	secretions	ST11	2020-01-06	China	aph(6)-Id, aph(3'')-Ib, aadA1, blaOXA-10, cmlA1, floR, ARR-2, sul2, tet(A), dfrA14	IncFIB(K)/IncFII(K)	0	0	0	0	1	1	1	1	1	0	0	iuc3	-
1.0	CP122391.1	273.266	strain KP9650 plasmid pKP9650-2	GCF_029814845.1	Genome Coverage: 139.44x Illumina NovaSeq; PacBio Sequel	complete sequence/circular	Homo sapiens	sputum	ST866	2022"	China: Zhuhai	aph(6)-Id, aph(3')-Ia, aph(3'')-Ib, aac(6')-Ib-cr,blaDHA-15, blaOXA-1, mph(A), floR, catB3, qnrB4, sul1, sul2, tet(A)	IncFIB(K)	0	0	0	0	1	1	1	1	1	0	0	iuc3	-
1.0	CP173724.1	261.642	strain 217-63 plasmid plncFllFIBOXA10	GCF_045181485.1	Genome Coverage: 10.0x Oxford Nanopore PromethION	complete sequence/circular	Homo sapiens	Sputum from a patient	ST25	2023-01-03	China: Guangzhou	aph(6)-Id, aph(3'')-Ib, aadA1, blaLAP-2, cmlA1, floR, qnrS1, ARR-3, ARR-2, sul2, tet(A) ,dfrA14	IncFIB(K)/IncFII(K)	0	0	0	0	1	1	1	1	1	0	0	iuc3	-
1.0	OM975891.1	238.515	plasmid pvirhs1_HS-3494_NODE2	-	Illumina; Nanopore	complete sequence/circular	-	-	-	-	China	aadA2, aadA1, mef(B), cmlA1, sul3, dfrA12	IncFIB(K)/IncFII(K)	0	0	0	0	1	1	1	1	1	0	0	iuc3	-
1.0	PQ368559.1	302.297	strain KP80 plasmid pKP80NDM	-	Nanopore	complete sequence/circular	cow	milk	-	2024"	China	aph(6)-Id, aph(3'')-Ib, aadA1, aadA1, blaLAP-2, blaNDM-5, blaOXA-10, cmlA1, floR, qnrS1, ARR-2, sul2, tet(A), dfrA14	IncFIB(K)/IncFII(K)/IncX3	0	0	0	0	1	1	1	1	1	0	0	iuc3	-
2.0	H1_5_this_study	273.209	H1-5	-	Oxford Nanopore PromethION				ST147	"2024"	Russia:Moscow	aadA1, ant(2'')-Ia, blaOXA-48, catA1, sul1	IncHI1B(pNDM-MAR)	0	0	0	0	1	1	1	1	1	0	1	iuc1	-
2.0	H1_7_this_study	273.21	H1-7	-	Oxford Nanopore PromethION				ST147	"2024"	Russia:Moscow	aadA1, ant(2'')-Ia, blaOXA-48, catA1, sul1	IncHI1B(pNDM-MAR)	0	0	0	0	1	1	1	1	1	0	1	iuc1	-
2.0	H2_10_this_study	273.214	H2-10	-	Oxford Nanopore PromethION				ST147	"2024"	Russia:Moscow	aadA1, ant(2'')-Ia, blaOXA-48, catA1, sul1	IncHI1B(pNDM-MAR)	0	0	0	0	1	1	1	1	1	0	1	iuc1	-
2.0	H2_2_this_study	273.211	H2-2	-	Oxford Nanopore PromethION				ST147*	"2024"	Russia:Moscow	aadA1, ant(2'')-Ia, blaOXA-48, catA1, sul1	IncHI1B(pNDM-MAR)	0	0	0	0	1	1	1	1	1	0	1	iuc1	-
2.0	H2_4_this_study	272.756	H2-4	-	Oxford Nanopore PromethION				ST147*	"2024"	Russia:Moscow	aadA1, ant(2'')-Ia, blaOXA-48, catA1, sul1	IncHI1B(pNDM-MAR)	0	0	0	0	1	1	1	1	1	0	1	iuc1	-
2.0	H2_5_this_study	273.211	H2-5	-	Oxford Nanopore PromethION				ST147	"2024"	Russia:Moscow	aadA1, ant(2'')-Ia, blaOXA-48, catA1, sul1	IncHI1B(pNDM-MAR)	0	0	0	0	1	1	1	1	1	0	1	iuc1	-
2.0	H2_7_this_study	280.77	H2-7	-	Oxford Nanopore PromethION				ST147	"2024"	Russia:Moscow	aadA1, aac(6')-Ib-cr, ant(2'')-Ia, blaOXA-1, blaOXA-48, catB3, ARR-3, sul1	IncHI1B(pNDM-MAR)	0	0	0	0	1	1	1	1	1	0	1	iuc1	-
2.0	H2_9_this_study	280.77	H2-7	-	Oxford Nanopore PromethION				ST147	"2024"	Russia:Moscow	aadA1, aac(6')-Ib-cr, ant(2'')-Ia, blaOXA-1, blaOXA-48, catB3, ARR-3, sul1	IncHI1B(pNDM-MAR)	0	0	0	0	1	1	1	1	1	0	1	iuc1	-
2.0	H_2_this_study	273.199	H-2	-					ST147	"2024"	Moscow:Arkhangelsk	aadA1, ant(2'')-Ia, blaOXA-48, catA1, sul1	IncHI1B(pNDM-MAR)	0	0	0	0	1	1	1	1	1	0	1	iuc 1 (truncated)	-
2.0	PQ284030.1	286.077	strain 2858/22 plasmid p2858	-	Illumina; MinION	complete sequence/circular	Homo sapiens	rectal swab	ST395	25-Mar-2022	Ukraine	blaOXA-48	IncFIB(pNDM-Mar)/IncHI1B(pNDM-MAR)	0	0	0	0	1	1	1	1	1	0	1	iuc1	-
2.0	T1_10_1_this_study	273.216	T1-10.1	-	Oxford Nanopore PromethION				ST147*	"2024"	Russia:Moscow	aadA1, ant(2'')-Ia, blaOXA-48, catA1, sul1	IncHI1B(pNDM-MAR)	0	0	0	0	1	1	1	1	1	0	1	iuc1	-
2.0	T1_2_this_study	271.006	T1-2	-	Oxford Nanopore PromethION				ST147*	"2024"	Russia:Moscow	aadA1, ant(2'')-Ia, blaOXA-48, catA1, sul1	IncHI1B(pNDM-MAR)	0	0	0	0	1	1	1	1	1	0	1	iuc1	-
2.0	T1_5_this_study	273.212	T1-5	-	Oxford Nanopore PromethION				ST147*	"2024"	Russia:Moscow	aadA1, ant(2'')-Ia, blaOXA-48, catA1, sul1	IncHI1B(pNDM-MAR)	0	0	0	0	1	1	1	1	1	0	1	iuc1	-
2.0	T2_10_this_study	273.209	T2-10	-	Oxford Nanopore PromethION				ST147	"2024"	Russia:Moscow	aadA1, ant(2'')-Ia, blaOXA-48, catA1, sul1	IncHI1B(pNDM-MAR)	0	0	0	0	1	1	1	1	1	0	1	iuc 1 (truncated)	-
2.0	T2_2_this_study	273.213	T2-2	-	Oxford Nanopore PromethION				ST147*	"2024"	Russia:Moscow	aadA1, ant(2'')-Ia, blaOXA-48, catA1, sul1	IncHI1B(pNDM-MAR)	0	0	0	0	1	1	1	1	1	0	1	iuc1	-
2.0	T2_4_1_this_study	273.211	T2-4.1	-	Oxford Nanopore PromethION				ST147	"2024"	Russia:Moscow	aadA1, ant(2'')-Ia, aadA1, blaOXA-48, catA1, sul1	IncHI1B(pNDM-MAR)	0	0	0	0	1	1	1	1	1	0	1	iuc1	-
2.0	T2_5_1_this_study	273.211	T2-5.1	-	Oxford Nanopore PromethION				ST147*	"2024"	Russia:Moscow	aadA1, ant(2'')-Ia, blaOXA-48, catA1, sul1	IncHI1B(pNDM-MAR)	0	0	0	0	1	1	1	1	1	0	1	iuc1	-
2.0	T2_7_this_study	273.208	T2-7	-	Oxford Nanopore PromethION				ST147	"2024"	Russia:Moscow	aadA1, ant(2'')-Ia, blaOXA-48, catA1, sul1	IncHI1B(pNDM-MAR)	0	0	0	0	1	1	1	1	1	0	1	iuc1	-
2.0	T2_9_this_study	273.209	T2-9	-	Oxford Nanopore PromethION				ST147*	"2024"	Russia:Moscow	aadA1, ant(2'')-Ia, blaOXA-48, catA1, sul1	IncHI1B(pNDM-MAR)	0	0	0	0	1	1	1	1	1	0	1	iuc1	-
3.0	CP062994.1	302.447	CriePir200	GCF_009661105.2	Genome Coverage: 248x Oxford Nanopore MinION	complete sequence/circular	Homo sapiens	sputum	ST336	"2018"	Russia:Moscow	aadA1 ant(2'')-Ia blaOXA-48 catA1 sul1	IncHI1B(pNDM-MAR)	0	0	0	0	1	1	1	1	1	0	1	iuc1	-
3.0	CP082241.1	293.328	GIMC1002:Kpn-3Ts64	GCF_019856575.1	Genome Coverage: 130.0x Illumina	circular	Homo sapiens	sputum	ST395	2016-02-02	Russia:Moscow	aadA1, ant(2'')-Ia, catA1, sul1	IncFIB(pNDM-Mar)/IncHI1B(pNDM-MAR)	0	0	0	0	1	1	1	1	1	0	0	iuc1	-
3.0	CP086665.1	323.074	SCPM-O-B-8912 (11PKP/19a)	GCF_018274525.2	Genome Coverage: 85.19x Oxford Nanopore MinION; Illumina MiSeq	complete sequence/circular	Homo sapiens	intestine	ST39	2019-10-18	Russia:Obolensk	aadA1, aac(6')-Ib-cr, ant(2'')-Ia, blaCTX-M-15, blaTEM-1B, blaOXA-1, blaOXA-48, catA1, catB3, qnrS1, sul1	IncHI1B(pNDM-MAR)	0	0	0	0	1	1	1	1	1	0	1	iuc1	-
3.0	CP086672.1	327.685	SCPM-O-B-8923 (3TKP/19g)	GCA_018383785.2 (GenBank) нет нумерации от RefSeq	Genome Coverage: 688.23x Oxford Nanopore MinION; Illumina MiSeq	complete sequence/circular	Homo sapiens	trachea	ST39	2019-11-21	Russia:Obolensk	aadA1, aac(6')-Ib-cr, ant(2'')-Ia, blaCTX-M-15, blaTEM-1B, blaOXA-1, blaOXA-48, catA1, catB3, qnrS1, sul1	IncHI1B(pNDM-MAR)	0	0	0	0	1	1	1	1	1	0	1	iuc1	-
3.0	CP094368.1	327.418	SCPM-O-B-8922 (20PKP/19c)	-	Genome Coverage: 798.31x Oxford Nanopore MinION; Illumina MiSeq	linear	Homo sapiens	intestine	ST39	2019-10-31	Russia:Obolensk	aadA1, aac(6')-Ib-cr, ant(2'')-Ia, blaCTX-M-15, blaTEM-1B, blaOXA-1, blaOXA-48, catA1, catB3, qnrS1, sul1	IncHI1B(pNDM-MAR)	0	0	0	0	1	1	1	1	1	0	1	iuc1	-
3.0	CP094992.1	326.663	SCPM-O-B-8919 (12PKP/19c)	GCF_018283575.2	Genome Coverage: 58.16x Oxford Nanopore MinION; Illumina MiSeq	complete sequence/circular	Homo sapiens	intestine	ST39	2019-10-31	Russia:Obolensk	aadA1, aac(6')-Ib-cr, ant(2'')-Ia, blaCTX-M-15, blaTEM-1B, blaOXA-1, blaOXA-48, catA1, catB3, qnrS1, sul1	IncHI1B(pNDM-MAR)	0	0	0	0	1	1	1	1	1	0	1	iuc1	-
3.0	CP122357.1	280.308	SCCH114:Kpn2161584	GCF_029814425.1	Genome Coverage: 668.0x Illumina	complete sequence/circular	Homo sapiens	sputum	ST395	2021-08-06	Russia:Moscow	blaOXA-48, catA1	IncFIB(pNDM-Mar)/IncHI1B(pNDM-MAR)	0	0	0	0	1	1	1	1	1	0	1	iuc1	-
3.0	CP125100_303_this_study	305.805	strain 303 plasmid unnamed1	GCF_037477745.1	Genome Coverage: 63x Illumina; Oxford Nanopore	complete sequence/circular	-	-	ST147	2021-11-23	Russia:Moscow	aadA1, ant(2'')-Ia, blaOXA-48, catA1, sul1	IncHI1B(pNDM-MAR)	0	0	0	0	1	1	1	1	1	0	1	iuc1	-
3.0	CP125112__327_this_study	476.248	strain 327 plasmid unnamed1	GCF_037477725.1	Genome Coverage: 63x Illumina; Oxford Nanopore	complete sequence/circular	-	-	ST39	07-21.07.22	Russia:Moscow	aadA1, armA, aac(6')-Ib-cr, aac(6')-Ib-cr, blaCTX-M-55, blaTEM-1B, blaOXA-1, blaOXA-48, catA1, catB3, qnrS1, sul1, dfrA1	IncC/IncHI1B(pNDM-MAR)	0	0	0	0	1	1	1	1	1	0	0	iuc1	-
3.0	CP125122_189_this_study	333.411	strain 189 plasmid unnamed1	GCF_037477845.1	Genome Coverage: 62x Illumina; Oxford Nanopore	complete sequence/circular	-	-	ST395	2019-04-23	Russia:Moscow	aadA1, aac(6')-Ib-cr, ant(2'')-Ia, blaCTX-M-15, blaTEM-1B, blaOXA-1, blaOXA-48, catA1, catB3, qnrS1, sul1, sul1, tet(A), dfrA1	IncHI1B(pNDM-MAR)/IncR	0	0	0	0	1	1	1	1	1	0	1	iuc1	-
3.0	CP125127_181_this_study	282.624	strain 181 plasmid unnamed1	GCF_037477755.1	Genome Coverage: 64x Illumina; Oxford Nanopore	complete sequence/circular	-	-	ST395	2019-04-23	Russia:Moscow	aadA1, ant(2'')-Ia, catA1, sul1	IncHI1B(pNDM-MAR)	0	0	0	0	1	1	1	1	1	0	1	iuc1	-
3.0	CP125133_331_this_study	289.003	strain 331 plasmid unnamed1	GCF_037477825.1	Genome Coverage: 131x Illumina; Oxford Nanopore	complete sequence/circular	-	-	ST395	07-21.07.22	Russia:Moscow	blaOXA-48	IncHI1B(pNDM-MAR)	0	0	0	0	1	1	1	1	1	0	1	iuc1	-
3.0	CP125139_324_this_study	301.696	strain 324 plasmid unnamed1	GCF_037477835.1	Genome Coverage: 43x Illumina; Oxford Nanopore	complete sequence/circular	-	-	ST395	07-21.07.22	Russia:Moscow	aadA1, ant(2'')-Ia, blaOXA-48, catA1, sul1	IncHI1B(pNDM-MAR)	0	0	0	0	1	1	1	1	1	0	1	iuc1	-
3.0	CP125157.1	343.512	strain 176 plasmid unnamed3	GCA_037477775.1 (GenBank) нет нумерации от RefSeq	Genome Coverage: 80x Oxford Nanopore	complete sequence/circular	-	-	ST395*	2019-04-23	Russia:Moscow	aadA1, aac(6')-Ib-cr, ant(2'')-Ia, blaOXA-1, blaOXA-48, catA1, catB3, sul1, sul1, tet(A), dfrA1	IncHI1B(pNDM-MAR)/IncR	0	0	0	0	1	1	1	1	1	0	1	iuc 1 (truncated)	-
3.0	CP125160_165_this_study	285.775	strain 165 plasmid unnamed1	GCF_037477855.1	Genome Coverage: 54x Illumina; Oxford Nanopore	complete sequence/circular	-	-	ST395	2019-02-13	Russia:Moscow	aadA1, ant(2'')-Ia, catA1, sul1	IncFIB(pNDM-Mar)/IncHI1B(pNDM-MAR)	0	0	0	0	1	1	1	1	1	0	1	iuc1	-
3.0	CP125176_160_this_study	352.288	strain 160 plasmid unnamed1	GCF_037477795.1	Genome Coverage: 67x Illumina; Oxford Nanopore	complete sequence/circular	-	-	ST395	2019-02-04	Russia:Moscow	aac(6')-Ib-cr, blaCTX-M-15, blaTEM-1B, blaOXA-1, blaOXA-48, catA1, catB3, qnrS1, sul1, tet(A), dfrA1	IncHI1B(pNDM-MAR)/IncR	0	0	0	0	1	1	1	1	1	0	1	iuc1	-
3.0	CP174567.1	286.03	pKpn2161588-1	GCF_030661975.2	Genome Coverage: 417.0x Illumina	complete sequence/circular	Homo sapiens	anus swab	-	2021-08-06	Russia:Moscow	aac(6')-Ib-cr, blaOXA-1, blaOXA-48, catA, catB3	IncFIB(pNDM-Mar)/IncHI1B(pNDM-MAR)	0	0	0	0	1	1	1	1	1	0	0	iuc1	-
3.0	CP175911.1	315.01	pKpn69138-1	GCF_033378925.2	Genome Coverage: 587.0x Illumina	complete sequence/circular	Homo sapiens	cerebrospinal fluid	-	2016-04-13	Russia:Moscow	aac(6')-Ib-cr, blaOXA-1, catA1, catB3, sul1	IncFIB(pNDM-Mar)/IncHI1B(pNDM-MAR)/IncR	0	0	0	0	1	1	1	1	1	0	1	iuc1	-
3.0	JBFWGE010000002.1	358.832	strain 3076_kpn 2	-	Genome Coverage: 299x Illumina HiSeq; Oxford Nanopore GridION	shotgun sequence/ linear	Homo sapiens	wound	ST395	2022-02-16	Russia:Nizhny Novgorod	aadA1, aac(6')-Ib-cr, ant(2'')-Ia, blaCTX-M-15, blaTEM-1B, blaOXA-1, blaOXA-48, catA1, catB3, qnrS1, sul1, sul1, tet(A), dfrA1	IncHI1B(pNDM-MAR)/IncR	0	0	0	0	1	1	1	1	1	0	1	iuc1	-
3.0	JBFWGQ010000002.1	284.26	strain 3035_kpn	-	Genome Coverage: 113x Oxford Nanopore GridION	shotgun sequence/ linear	Homo sapiens	tracheo-bronchial aspirate	ST512	2022-02-08	Russia:Perm	aadA1, ant(2'')-Ia, catA1, sul1	IncHI1B(pNDM-MAR)	0	0	0	0	1	1	1	1	1	0	1	iuc1	-
3.0	CP061962.1	307.252	strain JNK002 plasmid unnamed1	GCF_017310365.1	Genome Coverage: 100X Illumina HiSeq	complete sequence/circular	Homo sapiens	urine	ST395	2015-11-10	China: Jinan	aadA1, ant(2'')-Ia, blaSHV-2, catA1, sul1	IncFIB(pNDM-Mar)/IncHI1B(pNDM-MAR)	0	0	0	0	1	1	1	1	1	0	1	iuc1	-
3.0	CP132661.1	305.455	strain 489775 plasmid p1	GCF_030845695.1	Genome Coverage: 680x PacBio	complete sequence/circular	Homo sapiens	wound	ST392	2015-03-26	Ukraine	aadA1, ant(2'')-Ia, catA1, sul1	IncFIB(pNDM-Mar)/IncHI1B(pNDM-MAR)	0	0	0	0	1	1	1	1	1	0	1	iuc1	-
3.0	JAMXKU010000002.1	282.773	strain CriePir342 2	-	Genome Coverage: 86x Oxford Nanopore MinION; Illumina HiSeq	shotgun sequence/ linear	Homo sapiens	urine	ST395	2020-06-10	Russia:Moscow	aadA1, ant(2'')-Ia, catA1, sul1	IncHI1B(pNDM-MAR)	0	0	0	0	1	1	1	1	1	0	1	iuc1	-
3.0	JAMXKV010000002.1	285.296	strain CriePir336 2	-	Genome Coverage: 135x Oxford Nanopore MinION; Illumina HiSeq	shotgun sequence/ linear	Homo sapiens	blood	ST395	2020-06-05	Russia:Moscow	aadA1, ant(2'')-Ia, catA1, sul1	IncHI1B(pNDM-MAR)	0	0	0	0	1	1	1	1	1	0	1	iuc1	-
3.0	JAMXKW010000002.1	285.313	strain CriePir335 2	-	Genome Coverage: 121x Oxford Nanopore MinION; Illumina HiSeq	shotgun sequence/ linear	Homo sapiens	urine	ST395	2020-06-11	Russia:Moscow	aadA1, ant(2'')-Ia, catA1, sul1	IncHI1B(pNDM-MAR)	0	0	0	0	1	1	1	1	1	0	1	iuc1	-
3.0	JAYKLF010000002.1	284.019	strain KLPN-IUC-17 2	-	Genome Coverage: 350x Illumina; Oxford Nanopore	shotgun sequence/ linear	Homo sapiens	blood culture	ST395	2021-07-07	Germany: Cologne	aadA1, ant(2'')-Ia, catA1, sul1	IncHI1B(pNDM-MAR)	0	0	0	0	1	1	1	1	1	0	1	iuc1	-
3.0	JAYKLM010000002.1	282.988	strain KLPN-IUC-10 2	-	Genome Coverage: 350x Illumina; Oxford Nanopore	shotgun sequence/ linear	Homo sapiens	rectal swab	ST395	2019-11-29	Germany: Cologne	aadA1, ant(2'')-Ia, blaOXA-48, catA1, sul1	IncHI1B(pNDM-MAR)	0	0	0	0	1	1	1	1	1	0	1	iuc1	-
3.0	JAYKLU010000003.1	295.595	strain KLPN-IUC-02 3	-	Genome Coverage: 200x Illumina; Oxford Nanopore	shotgun sequence/ linear	Homo sapiens	stool	-	2014-12-19	Germany: Cologne	aadA1, ant(2'')-Ia, catA1, sul1	IncFIB(K)/IncFII(K)/IncHI1B(pNDM-MAR)	0	0	0	0	1	1	1	1	1	0	1	iuc1	-
3.0	PQ126449.1	291.957	strain 3112 pVKpST147_3112	-	Illumina; Oxford Nanopore	complete sequence/circular	Homo sapiens	bronchial washings	ST147	31-Jan-2022	Russia:Khanty-Mansyisk	aadA1, ant(2'')-Ia, catA1, sul1	IncHI1B(pNDM-MAR)	0	0	0	0	1	1	1	1	1	0	1	iuc 1 (truncated)	-
3.0	PQ126468.1	331.529	strain pVKpST39_3040	-	Illumina; Oxford Nanopore	complete sequence/circular	Homo sapiens	feces	ST39	31-Jan-2022	Russia:Perm	aadA1, aac(6')-Ib-cr, ant(2'')-Ia, blaCTX-M-15, blaTEM-1B, blaOXA-1, blaOXA-48, catA1, catB3, qnrS1, sul1	IncHI1B(pNDM-MAR)	0	0	0	0	1	1	1	1	1	0	1	iuc1	-
3.0	PQ126469.1	291.675	strain 3065 plasmid pVKpST39_3065	-	Illumina; Oxford Nanopore	complete sequence/circular	Homo sapiens	lung	ST39	18-Feb-2022	Russia:Khabarovsk	blaOXA-48	IncHI1B(pNDM-MAR)	0	0	0	0	1	1	1	1	1	0	1	iuc 1 (truncated)	-
3.0	PQ126472.1	287.921	strain 3057 pVKpST395_3057	-	Illumina; Oxford Nanopore	complete sequence/circular	Homo sapiens	bronchoalveolar lavage	ST395	31-Jan-2022	Russia:Moscow	blaOXA-48	IncHI1B(pNDM-MAR)	0	0	0	0	1	1	1	1	1	0	1	iuc1	-
3.0	PQ126474.1	281.955	strain 3111 pVKpST395_3111	-	Illumina; Oxford Nanopore	complete sequence/circular	Homo sapiens	urine	ST395	15-Feb-2022	Russia:Khanty-Mansyisk	blaOXA-48	IncHI1B(pNDM-MAR)	0	0	0	0	1	1	1	1	1	0	1	iuc1	-
3.0	PQ126479.1	322.809	strain 3050 pVKpST395_OXA-48_3050	-	Illumina; Oxford Nanopore	complete sequence/circular	Homo sapiens	lung	ST395	18-Feb-2022	Russia:Khabarovsk	aac(6')-Ib-cr, blaCTX-M-15, blaTEM-1B, blaOXA-1, blaOXA-48, catA1, catA1, catB3, qnrS1, sul1, tet(A), dfrA1	IncHI1B(pNDM-MAR)	0	0	0	0	1	1	1	1	1	0	1	iuc1	-
3.0	PQ126480.1	358.832	strain 3076 pVKpST395_OXA-48_3076	-	Illumina; Oxford Nanopore	complete sequence/circular	Homo sapiens	wound	ST395	16-Feb-2022	Russia:Nizhny Novgorod	aadA1, aac(6')-Ib-cr, ant(2'')-Ia, blaCTX-M-15, blaTEM-1B, blaOXA-1, blaOXA-48, catA1, catB3, qnrS1, sul1, sul1, tet(A), dfrA1	IncHI1B(pNDM-MAR)/IncR	0	0	0	0	1	1	1	1	1	0	1	iuc1	-
3.0	PQ126483.1	284.26	strain 3035 pVKpST512_3035	-	Illumina; Oxford Nanopore	complete sequence/circular	Homo sapiens	tracheo-bronchial aspirate	ST512	08-Feb-2022	Russia:Perm	aadA1, ant(2'')-Ia, catA1, sul1	IncHI1B(pNDM-MAR)	0	0	0	0	1	1	1	1	1	0	1	iuc1	-
3.0	PQ126484.1	284.273	strain 3048 pVKpST512_3048	-	Illumina; Oxford Nanopore	complete sequence/circular	Homo sapiens	bronchoalveolar lavage	ST512	31-Jan-2022	Russia:Perm	aadA1, ant(2'')-Ia, catA1, sul1	IncHI1B(pNDM-MAR)	0	0	0	0	1	1	1	1	1	0	1	iuc1	-
3.0	WJVX02000002.1	363.882	strain CriePir152 CriePir152 2	-	Genome Coverage: 28x Oxford Nanopore MinION	shotgun sequence/ linear	Homo sapiens	urine	ST377	"2017"	Russia:Moscow	blaCTX-M-15, catA1, catA1	IncFIB(K)(pCAV1099-114)/IncFIB(pNDM-Mar)/IncHI1B(pNDM-MAR)	0	0	0	0	1	1	1	1	1	0	1	iuc1	-
3.0	WJWM02000002.1	308.325	strain CriePir29	-	Genome Coverage: 83x Oxford Nanopore MinION	shotgun sequence/ linear	Homo sapiens	tracheal aspirate	ST147	"2017"	Russia:Moscow	blaOXA-48, catA1	IncFIB(pNDM-Mar)/IncHI1B(pNDM-MAR)	0	0	0	0	1	1	1	1	1	0	0	iuc1	-
3.0	OP690162.1	297.473	strain N447 plasmid pKpCH_aerob	-	Coverage: >60x Illumina; MinION	complete sequence/circular	-	blood culture	ST395	-	Switzerland	aadA1, ant(2'')-Ia, catA1, sul1	IncFIB(pNDM-Mar)/IncHI1B(pNDM-MAR)	0	0	0	0	1	1	1	1	1	0	1	iuc1	-
3.0	OQ723098.1	299.905	strain NDM+OXA-48 plasmid pOXA-48_A4	-	Coverage: 363X Illumina	complete sequence/circular	-	rectal	ST147	-	Spain	aadA1, ant(2'')-Ia, blaOXA-48, catA1, sul1	IncHI1B(pNDM-MAR)	0	0	0	0	1	1	1	1	1	0	1	iuc1	-
3.0	UWVL01000002.1	276.808	isolate kpneu007	GCF_900607495.1	-	shotgun sequence/ linear	-	Hospital	ST48	-	Switzerland	aadA1, ant(2'')-Ia, sul1	IncHI1B(pNDM-MAR)	0	0	0	0	1	1	1	1	1	0	1	iuc1	-
4.0	CP128192.1	254.123	strain KP0714 plasmid pVir_KP0714	GCF_030316115.1	Genome Coverage: 200.0x PacBio RS	complete sequence/circular	Homo sapiens	blood	ST11	"2021"	China	aac(6')-Ib-cr, blaOXA-1, catB3, ARR-3, sul1	IncFIB(K)	0	0	0	0	1	1	1	1	1	0	1	iuc1	-
4.0	CP160199.1	236.487	strain KP12	GCF_041346895.1	Genome Coverage: 100.0x Illumina HiSeq; PacBio Sequel	complete sequence/circular	Homo sapiens	-	ST11	2022-06	China	blaSHV	IncFIB(pNDM-Mar)	0	0	0	0	1	1	1	1	1	0	1	iuc1	-
4.0	MK181633.1	479.335	-	-	Illumina; minION	complete sequence/circular	Homo sapiens male	blood	-	-	China	aph(3')-Ia, aadA2, armA, aac(6')-Ib-cr, blaDHA-1, blaCTX-M-15, blaTEM-1B, blaSHV, blaOXA-1, msr(E), mph(A), mph(E), catB3, qnrB4, sul1, sul1, tet(A), dfrA12	IncFIB(K)/IncFIB(pNDM-Mar)/IncFIB(pNDM-Mar)	0	0	0	0	1	1	1	1	1	0	1	iuc1	-
4.0	MK191024.1	290.451	strain KP17-16 plasmid p17-16-vir	-	Illumina; MioION	complete sequence/circular	-	Sputum	ST15	-	China	armA, blaDHA-1, blaSHV, msr(E), mph(E), qnrB4, sul1	IncFIB(pNDM-Mar)/IncHI1B(pNDM-MAR)	0	0	0	0	1	1	1	1	1	0	1	iuc1	-
4.0	MW013142.1	290.842	strain A1718 plasmid pA1718-HI3	-	PacBio	complete sequence/circular	-	-	ST15	-	China: Nanjing	aac(3)-IId, blaTEM-1B, mph(A)	IncFIB(pNDM-Mar)/IncHI1B(pNDM-MAR)	0	0	0	0	1	1	1	1	1	0	1	iuc1	-
4.0	MW013146.1	286.22	strain 20 plasmid pBJ20-HI3	-	PacBio	complete sequence/circular	-	-	-	"2017"	China: Beijing	aac(6')-Ib-cr, blaOXA-1, catB3, ARR-3, sul1	IncFIB(pNDM-Mar)	0	0	0	0	1	1	1	1	1	0	1	iuc1	-
4.0	CP025462.1	261.706	strain F44 plasmid p44-1	GCF_002848585.1	Genome Coverage: 278.0x Illumina MiSeq; PacBio	complete sequence/circular	Homo sapiens	-	ST11	"2016-04-18"	China:Shanghai	aac(3)-IId,blaTEM-1B,blaSHV-12, mph(A)	IncFIB(pNDM-Mar)/IncHI1B(pNDM-MAR)	0	0	0	0	1	1	1	1	1	0	1	iuc1	-
4.0	CP028791.1	288.222	strain WCHKP020030 plasmid pOXA1_020030	GCF_003038215.3	Genome Coverage: 200.0x Illumina HiSeq; MinION	complete sequence/circular	Homo sapiens	-	ST11	"2016-07-15"	China: Chengdu, Sichuan	aac(6')-Ib-cr,blaOXA-1,catB3,ARR-3, sul1	IncFIB(pNDM-Mar)	0	0	0	0	1	1	1	1	1	0	1	iuc1	-
4.0	CP039526.1	396.373	strain HB25-1 plasmid pHB25-1-vir	GCF_011752495.1	Genome Coverage: 50.0x Nanopore MinION; illumina	complete sequence/circular	Homo sapiens	-	ST11	"2015"	China	aac(3)-IId, aadA2, armA , blaDHA-1, blaTEM-1B/blaSHV-185, msr(E), mph(E), catA1, qnrB4, sul1, dfrA12	IncFIB(pNDM-Mar)IncFIB(pNDM-Mar)	0	0	0	0	1	1	1	1	1	0	1	iuc1	-
4.0	CP040834.1	284.671	strain SH12 plasmid pSH12_Vir	GCF_019444635.1	Genome Coverage: 100.0x Illumina NextSeq; Oxford Nanopore MiniION	complete sequence/circular	-	sputum	ST11	"2016"	China	aac(3)-IId, armA , blaDHA-1, blaTEM-1B/blaSHV-12, msr(E), mph(A), qnrB4, sul1	IncFIB(pNDM-Mar)/IncHI1B(pNDM-MAR)	0	0	0	0	1	1	1	1	1	0	1	iuc 1	-
4.0	CP053766.1	307.718	strain BA10835 plasmid pvirulence_VBA10835	GCF_011742585.2	Genome Coverage: 146.0x Oxford Nanopore MiniION; Illumina HiSeq	complete sequence/circular	Homo sapiens	blood	ST2096	"2019"	India	aadA2, armA, blaCTX-M-15, blaTEM-1B, msr(E), mph(E), sul1, tet(D), dfrA12	IncFIB(pNDM-Mar)/IncHI1B(pNDM-MAR)	0	0	0	0	1	1	1	1	1	0	1	iuc1	-
4.0	CP053772.1	317.68	strain 3636 plasmid pvirulence_V 3636	GCF_011742415.2	Genome Coverage: 106.0x Illumina HiSeq; Oxford Nanopore MiniION	complete sequence/circular	Homo sapiens	blood	ST2096	"2019"	India	aadA2 , armA , aac(6')-Ib-cr , blaCTX-M-15, blaTEM-1A , blaOXA-1, msr(E), mph(E), catB3, sul1, tet(D) , dfrA12 , dfrA14	IncFIB(pNDM-Mar)/IncHI1B(pNDM-MAR)	0	0	0	0	1	1	1	1	1	0	1	iuc1	-
4.0	CP066911.1	302.656	strain XHKPN083 plasmid pXHKPN083-1	GCF_024346855.1	Genome Coverage: 440.0x PacBio Sequel	complete sequence/circular	Homo sapiens	Tracheal intubation	ST11	"30-Oct-2017"	China: Shanghai	aac(3)-IId, armA, blaDHA-1, blaTEM-1B, blaSHV-12, msr(E), mph(A), mph(E), qnrB4, sul1	IncFIB(pNDM-Mar)/IncHI1B(pNDM-MAR)	0	0	0	0	1	1	1	1	1	0	1	iuc1	-
4.0	CP083933.1	421.072	strain BA4946 plasmid pIncFIB_FIBK_HI1B	GCF_026427375.1	Genome Coverage:: 60.0x Illumina HiSeq; Oxford Nanopore MinION	complete sequence/circular	Homo sapiens	blood	ST2096	"2020"	India	aadA2, armA, aac(6')-Ib-cr, blaCTX-M-15, blaTEM-1A, blaOXA-1, msr(E), mph(E), catB3, sul1, tet(D), dfrA12, dfrA14	IncFIB(K)/IncFIB(pNDM-Mar)/IncHI1B(pNDM-MAR)	0	0	0	0	1	1	1	1	1	0	1	iuc1	-
4.0	CP084493.1	296.908	strain 1864 plasmid p1864-1	GCF_020405265.1	Genome Coverage: 200.0x PacBio Sequel	complete sequence/circular	Homo sapiens	-	ST11	"2018-11-09"	China	aac(3)-IId, armA, blaDHA-1, blaTEM-1B, msr(E), mph(E), qnrB4, sul1	IncFIB(pNDM-Mar)/IncHI1B(pNDM-MAR)	0	0	0	0	1	1	1	1	1	0	1	iuc1	-
4.0	CP087612.1	281.138	strain DD02172 plasmid pDD02172-1	GCF_023066625.1	Genome Coverage: 200x Illumina+Oxford Nanopore GridION	complete sequence/circular	Homo sapiens	-	ST15	"2017-12-01"	China:Shanghai	blaSHV-13, blaDHA-1, qnrB4	IncFIB(pNDM-Mar)/IncHI1B(pNDM-MAR)	0	0	0	0	1	1	1	1	1	0	1	iuc1	-
4.0	CP093853.1	332.171	strain Bio73 plasmid pBio73	GCF_022699305.1	Genome Coverage : 250.0x Illumina NovaSeq	complete sequence/circular	Homo sapiens	sputum of human	ST2096	"2016-07-23"	Turkey: Kayseri	aadA2, armA, aac(6')-Ib-cr, blaCTX-M-15, blaTEM-1A, blaOXA-1, blaOXA-232, msr(E), mph(E), catB3, sul1, tet(D), dfrA12, dfrA14	ColKP3/ColRNAI/IncFIB(pNDM-Mar)	0	0	0	0	1	1	1	1	1	0	1	iuc1	-
4.0	CP093855.1	337.042	strain Bio45 plasmid pBio45	GCF_022699345.1	Genome Coverage : 250.0x Illumina NovaSeq	complete sequence/circular	Homo sapiens	skin swab	ST2096	"2019-07-23"	Turkey: Kayseri	aadA2, armA, aac(6')-Ib-cr, blaCTX-M-15, blaTEM-1A, blaOXA-1, blaOXA-232, msr(E), mph(E), catB3, sul1, tet(D), dfrA12, dfrA14	ColKP3/ColRNAI/IncFIB(pNDM-Mar)/IncHI1B(pNDM-MAR)	0	0	0	0	1	1	1	1	1	0	1	iuc1	-
4.0	CP094228.1	328.083	strain Bio3 plasmid pBio3	GCF_022749215.1	Genome Coverage : 250.0x Illumina NovaSeq	complete sequence/circular	Homo sapiens	Erciyes University, Faculty of Medicine	ST2096	"2019-07-30"	Turkey	aadA2, armA, aac(6')-Ib-cr, blaCTX-M-15, blaTEM-1A, blaOXA-1, blaOXA-232, msr(E), mph(E), catB3, sul1, tet(D), dfrA12, dfrA14	ColKP3/IncFIB(pNDM-Mar)/IncHI1B(pNDM-MAR)	0	0	0	0	1	1	1	1	1	0	1	iuc1	-
4.0	CP099523.1	302.47	strain SZS128 plasmid pSZS128-Hv-MDR	GCF_025258665.1	Genome Coverage : 200.0x Illumina NovaSeq	complete sequence/circular	Homo sapiens	blood	ST11	"2018"	China	aac(3)-IId, armA, blaDHA-1, blaTEM-1B/blaSHV-12, msr(E), mph(A), mph(E), qnrB4, sul1	IncFIB(pNDM-Mar)/IncHI1B(pNDM-MAR)	0	0	0	0	1	1	1	1	1	0	1	iuc1	-
4.0	CP109984.1	293.179	strain KP424 plasmid pKP424-2	GCF_025946965.1	Genome Coverage: 30.0x Oxford Nanopore	complete sequence/circular	Homo sapiens	stool	ST15	"2021-10-28"	China:Hangzhou	armA,blaDHA-1, msr(E), mph(E), qnrB4, sul1	IncFIB(pNDM-Mar)/IncHI1B(pNDM-MAR)	0	0	0	0	1	1	1	1	1	0	1	iuc1	-
4.0	CP113897.1	381.416	strain HD5523 plasmid pHD5523_1	GCF_042192385.1	Genome Coverage: 100.0x PacBio Sequel	complete sequence/circular	patient	respiratory tract	ST11	"2018"	China:Suzhou	aac(3)-IId, armA, blaDHA-1 ,blaKPC-2, blaTEM-1C, blaTEM-1B, fosA3, msr(E), mph(A), mph(E), qnrB4, sul1	IncFIB(pNDM-Mar)/IncHI1B(pNDM-MAR)	0	0	0	0	1	1	1	1	1	0	1	iuc1	-
4.0	CP129699.1	265.129	strain 2016N17-469 plasmid p2016N17-469-265k	GCF_030489785.1	Genome Coverage: 29x PacBio Sequel	complete sequence/circular	Homo sapiens	-	ST15	"2016"	Taiwan	aac(3)-IId, blaTEM-1B, mph(A)	IncFIB(pNDM-Mar)/IncHI1B(pNDM-MAR)	0	0	0	0	1	1	1	1	1	0	1	iuc1	-
4.0	CP140295.1	310.375	strain KP33_NE2_41.22_ST2096_OXA232 plasmid pKP33_vir	GCF_034479915.1	Genome Coverage: 116x Oxford Nanopore MinION	complete sequence/circular	Homo sapiens	rectal swab	ST2096	"2022-10-08"	United Kingdom: England	aadA2, armA, blaCTX-M-15, blaTEM-1A, msr(E), mph(E), sul1, tet(D), dfrA12	IncFIB(pNDM-Mar)/IncHI1B(pNDM-MAR)	0	0	0	0	1	1	1	1	1	0	1	iuc1	-
4.0	CP154634.1	295.484	strain KP13 plasmid pKP13-Vir_OXA	GCF_039555645.1	Genome Coverage: 246.0x PacBio Sequel; Illumina NovaSeq	complete sequence/circular	-	blood	ST11	"2021-01-05"	China: Ningxia	aac(6')-Ib-cr, blaOXA-1, catB3, ARR-3, sul1	IncFIB(pNDM-Mar)	0	0	0	0	1	1	1	1	1	0	1	iuc 1 (truncated)	-
4.0	CP160051.1	307.723	strain KP39 plasmid unnamed1	GCF_041346905.1	Genome Coverage: 100.0x Illumina HiSeq; PacBio Sequel	complete sequence/circular	Homo sapiens	-	ST15	2022-06	China	aac(3)-IId, armA, blaDHA-1, blaTEM-1B, msr(E), mph(E), qnrB4, sul1	IncFIB(pNDM-Mar)/IncHI1B(pNDM-MAR)	0	0	0	0	1	1	1	1	1	0	1	iuc1	-
4.0	CP170136.1	261.134	strain 2842 plasmid p2842-2	GCF_042230465.1	Genome Coverage: 432.0x PacBio	complete sequence/circular	Homo sapiens	sputum	ST11	2024-08	China:xuzhou	aac(3)-IId, blaTEM-1B, mph(A)	IncFIB(K)/IncFII(K)/IncHI1B(pNDM-MAR)	0	0	0	0	1	1	1	1	1	0	1	iuc1	-
4.0	JAARNO010000002.1	272.049	strain BA32040 2	-	Genome Coverage: 114.7143x Illumina HiSeq	shotgun sequence/ linear	Homo sapiens	blood	ST2096	"2019"	India	blaCTX-M-15, blaTEM-1A, tet(D), dfrA14	IncFIB(K)/IncFII(K)/IncHI1B(pNDM-MAR)	0	0	0	0	1	1	1	1	1	0	1	iuc1	-
4.0	JADIXR010000006.1	294.919	strain A9 2	-	Genome Coverage: 100x Illumina; Oxford Nanopore MinION	shotgun sequence/ linear	Homo sapiens	-	-	"2018"	China	armA, blaDHA-1, msr(E), mph(E), qnrB4, sul1	IncFIB(K)/IncFII(K)/IncHI1B(pNDM-MAR)	0	0	0	0	1	1	1	1	1	0	1	iuc1	-
4.0	JADIXS010000004.1	294.091	strain A8 2	-	Genome Coverage: 100x Oxford Nanopore MinION; Illumina	shotgun sequence/ linear	Homo sapiens	-	ST15	"2018"	China	armA, blaDHA-1, msr(E), mph(E), qnrB4, sul1	IncFIB(K)/IncFII(K)/IncHI1B(pNDM-MAR)	0	0	0	0	1	1	1	1	1	0	1	iuc1	-
4.0	JAGGIL010000003.1	318.133	strain KP4814 plasmid unnamed3	-	Genome Coverage: 100.0x Illumina; Oxford Nanopore MinION	circular	Homo sapiens	skin	ST2096	"2018"	Germany	aadA2, armA, aac(6')-Ib-cr, blaCTX-M-15, blaTEM-1A, blaOXA-1, msr(E), mph(E), catB3, sul1, tet(D), dfrA12, dfrA14	IncFIB(K)/IncFII(K)/IncHI1B(pNDM-MAR)	0	0	0	0	1	1	1	1	1	0	1	iuc1	-
4.0	JAIQBB010000002.1	351.509	strain X_63 2	-	Genome Coverage: 332.3x PacBio RS II; Illumina HiSeq 2500	shotgun sequence/ linear	Homo sapiens	Drainage	ST48	"2015-12-14"	China: Guangzhou	aac(3)-IId, aadA5, sul1, dfrA17	IncFIB(K)/IncFII(K)/IncHI1B(pNDM-MAR)	1	1	1	1	1	1	1	1	1	1	1	iuc1	iro1
4.0	JANPXP010000004.1	291.81	strain CRKP-31 plasmid pCRKP-31_Vir	-	Genome Coverage: 1.0x Illumina; Oxford Nanopore	circular	Homo sapiens	blood	ST11	"2019-04-15"	China: Hangzhou	armA, blaDHA-1, msr(E), mph(E), qnrB4, sul1	IncFIB(K)/IncFII(K)/IncHI1B(pNDM-MAR)	0	0	0	0	1	1	1	1	1	0	1	iuc1	-
4.0	JAOCFR010000002.1	317.909	strain GD03798 PMNHFOFI_2	-	Genome Coverage: 64.992x Illumina HiSeq; Oxford Nanopore MinION	shotgun sequence/ linear	-	surface swab	ST2096	"2018-04-02"	Pakistan	aadA2, armA, aac(6')-Ib-cr, blaCTX-M-15, blaTEM-1A, blaOXA-1, msr(E), mph(E), catB3, sul1, tet(D), dfrA12, dfrA14	IncFIB(K)/IncFII(K)/IncHI1B(pNDM-MAR)	0	0	0	0	1	1	1	1	1	0	1	iuc1	-
4.0	OM975894.1	314.55	plasmid pvirhs4_HS-732_NODE2	-	Illumina; Nanopore	complete sequence/circular	-	-	-	-	China	aac(3)-IId, armA, blaDHA-1, blaSHV-12, blaTEM-1B, msr(E), mph(A), mph(E), qnrB4, sul1	IncFIB(pNDM-Mar)/IncHI1B(pNDM-MAR)	0	0	0	0	1	1	1	1	1	0	1	iuc1	-
5.0	CAKLPC010000002.1	339.55	ARGID_31477	GCF_922831335.1	-	shotgun sequence/ linear	-	Screen swab	ST383	"2019"	United Kingdom	aadA1, aph(3')-VI, aac(6')-Ib, blaCTX-M-15, blaTEM-1C/blaTEM-1B, blaOXA-9, blaNDM-5, catA1, qnrS1, sul2	IncFIB(pNDM-Mar)/IncHI1B(pNDM-MAR)	0	0	0	0	1	1	1	1	1	1	1	iuc1	-
5.0	CP091814.1	376.754	strain 10MC160002271 plasmid pFQ61_ST383_NDM-5	GCF_025144525.1	Genome Coverage: 100.0x Illumina NextSeq; Oxford Nanopore	complete sequence/circular	Homo sapiens	pus	ST383	2016-04-28	Qatar:Doha	aph(3')-Ia, aph(3')-Ia, aadA1, aph(3')-VI, armA, aac(6')-Ib, blaCTX-M-15, blaTEM-1C/blaTEM-1B,blaOXA-9, blaNDM-5, msr(E), mph(A), mph(E), catA1, qnrS1, sul1, sul2, dfrA5	IncFIB(pNDM-Mar)/IncHI1B(pNDM-MAR)	0	0	0	0	1	1	1	1	1	1	1	iuc1	-
5.0	CP117741.1	341.46	strain 2022CK-00768 plasmid unnamed1	GCF_028622155.1	Genome Coverage: 82.0x Oxford Nanopore GridION; Illumina MiSeq	complete sequence/circular	Homo sapiens	urine	ST147	2022-11-05	USA	aph(3')-VI, blaCTX-M-15, blaNDM-5, mph(A), catA1, qnrS1 , sul1, dfrA5	IncFIB(pNDM-Mar)/IncHI1B(pNDM-MAR)	0	0	0	0	1	1	1	1	1	0	1	iuc1	-
5.0	CP117746.1	381.441	strain 2022CK-00752 plasmid unnamed1	GCF_028622755.1	Genome Coverage: 67.0x Illumina MiSeq; Oxford Nanopore GridION	complete sequence/circular	Homo sapiens	Rectal Swab	ST147	2022-11-14	USA	aadA1, aph(3')-VI, aac(6')-Ib, blaCTX-M-15, blaTEM-1A, blaOXA-9, blaNDM-5, mph(A), catA1, qnrS1, sul1, dfrA5	IncFIB(pNDM-Mar)/IncHI1B(pNDM-MAR)/IncR	0	0	0	0	1	1	1	1	1	0	1	iuc1	-
5.0	CP137352.1	349.289	strain KP99_L14_14.23_ST147_NDM5_OXA48 plasmid pKP99_virNDM5	GCF_033238325.1	Genome Coverage: 155x Oxford Nanopore MinION	circular	Homo sapiens	rectal swab	ST147	2023-04	United Kingdom: England	aph(3')-Ia, aadA1, aph(3')-VI, aac(6')-Ib, blaCTX-M-15, blaTEM-1C, blaTEM-1B, blaOXA-9, blaNDM-5, mph(A), catA1, qnrS1, sul1, dfrA5	IncFIB(pNDM-Mar)/IncHI1B(pNDM-MAR)	0	0	0	0	1	1	1	1	1	0	1	iuc1	-
5.0	CP137360.1	344.177	strain KP97_L17_12.23_ST147_NDM5 plasmid pKP97_virNDM5	GCF_033240085.1	Genome Coverage: 145x Oxford Nanopore MinION	complete sequence/circular	Homo sapiens	rectal swab	ST147	2023-03	United Kingdom: England	aadA1, aph(3')-VI, aac(6')-Ib3, blaCTX-M-15, blaTEM-1C, blaTEM-1B, blaOXA-9, blaNDM-5, mph(A), catA1, qnrS1, sul1, sul2, dfrA5	IncFIB(pNDM-Mar)/IncHI1B(pNDM-MAR)	0	0	0	0	1	1	1	1	1	0	1	iuc1	-
5.0	CP137372.1	352.773	strain KP81_L15_03.23_ST147_NDM5 plasmid pKP81_virNDM5	GCF_033245165.1	Genome Coverage: 159x Oxford Nanopore MinION	complete sequence/circular	Homo sapiens	blood	ST147	2023-01	United Kingdom: England	aph(3')-Ia, aph(3')-VI, aac(6')-Ib, blaCTX-M-15, blaTEM-1C/blaTEM-1B, blaOXA-9, blaNDM-5, mph(A), catA1, qnrS1, sul1, dfrA5	IncFIB(pNDM-Mar)/IncHI1B(pNDM-MAR)	0	0	0	0	1	1	1	1	1	0	1	iuc1	-
5.0	CP137375.1	459.868	strain KP58_WM2_48.22_ST147_NDM5_OXA48 plasmid pKP58_virNDM5	GCF_033245965.1	Genome Coverage: 202x Oxford Nanopore MinION	complete sequence/circular	Homo sapiens	rectal swab	ST147	2022-10	United Kingdom: England	aadA1, aph(3')-VI, aac(6')-Ib, blaCTX-M-15, blaTEM-1C/blaTEM-1B, blaOXA-9, blaNDM-5, mph(A), catA1, qnrS1, sul1, dfrA5	IncFIB(pKPHS1)/IncFIB(pNDM-Mar)/IncHI1B(pNDM-MAR)	0	0	0	0	1	1	1	1	1	0	1	iuc1	-
5.0	CP137386.1	325.82	strain KP39_L11_43.22_ST147_NDM5 plasmid pKP39_virNDM5	GCF_033252145.1	Genome Coverage: 204x Oxford Nanopore MinION	complete sequence/circular	Homo sapiens	blood	ST147	2022-10	United Kingdom: England	aph(3')-VI, aadA1, aac(6')-Ib, blaCTX-M-15, blaTEM-1C, blaTEM-1B, blaOXA-9, blaNDM-5, catA1, sul2	IncFIB(pNDM-Mar)/IncHI1B(pNDM-MAR)	0	0	0	0	1	1	1	1	1	0	1	iuc1	-
5.0	CP137392.1	343.106	strain KP124_L5_21.23_ST147_NDM5 plasmid pKP124_virNDM5	GCF_033253045.1	Genome Coverage: 121x Oxford Nanopore MinION	complete sequence/circular	Homo sapiens	urine	ST147	2023-05	United Kingdom: England	aadA1, aph(3')-VI, aac(6')-Ib, blaCTX-M-15, blaTEM-1C/blaTEM-1B, blaOXA-9, blaNDM-5, mph(A), catA1, qnrS1, sul1, sul2, dfrA5	IncFIB(pNDM-Mar)/IncHI1B(pNDM-MAR)	0	0	0	0	1	1	1	1	1	0	1	iuc1	-
5.0	CP137435.1	325.816	strain KP82_L15_04.23_ST147_NDM5 plasmid pKP82_virNDM5	GCF_033244325.1	Genome Coverage: 62x Oxford Nanopore MinION	complete sequence/circular	Homo sapiens	blood	ST147	2023-01	United Kingdom: England	aadA1, aph(3')-VI, aac(6')-Ib, blaCTX-M-15, blaTEM-1C/blaTEM-1B, blaOXA-9, blaNDM-5, catA1, sul2	IncFIB(pNDM-Mar)/IncHI1B(pNDM-MAR)	0	0	0	0	1	1	1	1	1	0	1	iuc1	-
5.0	CP138475.1	335.444	strain KP96_L17_12.23_ST6796_NDM5 plasmid pKP96_virNDM5	GCF_033802785.1	Genome Coverage: 81.0x Oxford Nanopore MinION	complete sequence/circular	Homo sapiens	rectal swab	ST6796	2023-03	United Kingdom: England	aadA1, aph(3')-VI, aac(6')-Ib3, blaCTX-M-15, blaTEM-1C/blaTEM-1B, blaOXA-9, blaNDM-5, mph(A), catA1, qnrS1, sul1, dfrA5	IncFIB(pNDM-Mar)/IncHI1B(pNDM-MAR)	0	0	0	0	1	1	1	1	1	0	1	iuc1	-
5.0	CP140511.1	343.675	strain 2023CK-01432 plasmid unnamed1	GCF_034126985.1	Genome Coverage: 20.0x Illumina MiSeq; Oxford Nanopore GridION	complete sequence/circular	Homo sapiens	urine	-	2023-10-13	USA	aph(3')-VI, blaCTX-M-15, blaNDM-5, mph(A), catA1, sul1, dfrA5	IncFIB(pNDM-Mar)/IncHI1B(pNDM-MAR)	0	0	0	0	1	1	1	1	1	0	1	iuc1	-
5.0	CP141546.1	348.041	strain KP77_WM1_02.23_ST1558_NDM5 plasmid pKP77_virNDM5	GCF_035594265.1	Genome Coverage: 56x Oxford Nanopore MinION	complete sequence/circular	Homo sapiens	rectal swab	ST1558	2023-01-05	United Kingdom: England	aph(3')-Ia, aadA1, aph(3')-VI, aac(6')-Ib, blaCTX-M-15, blaTEM-1C/blaTEM-1B, blaOXA-9, blaNDM-5, mph(A), catA1, qnrS1, sul1, dfrA5	IncFIB(pNDM-Mar)/IncHI1B(pNDM-MAR)	0	0	0	0	1	1	1	1	1	0	1	iuc1	-
5.0	CP150005.1	374.781	strain 2024CK-00033 plasmid unnamed1	GCF_035557175.1	Genome Coverage: 150.0x Illumina MiSeq; Oxford Nanopore GridION	complete sequence/circular	Homo sapiens	urine	ST11	2023-12-06	USA	aph(3')-Ia, aadA1, aph(3')-VI, armA, aac(6')-Ib, blaCTX-M-15, blaTEM-1C/blaTEM-1B, blaOXA-9, blaNDM-5, msr(E), mph(A), mph(E), catA1, qnrS1, sul1, sul2, dfrA5	IncFIB(pNDM-Mar)/IncHI1B(pNDM-MAR)	0	0	0	0	1	1	1	1	1	1	1	iuc1	-
5.0	CP150129.1	340.515	strain 2024CK-00187 plasmid unnamed1	GCF_036713735.1	Genome Coverage: 100.0x Oxford Nanopore GridION; Illumina MiSeq	complete sequence/circular	Homo sapiens	urine	ST45	2023-01-24	USA	aph(3')-VI, blaCTX-M-15, blaNDM-5, mph(A), catA1, qnrS1, sul1, dfrA5	IncFIB(pNDM-Mar)/IncHI1B(pNDM-MAR)	0	0	0	0	1	1	1	1	1	0	1	iuc1	-
5.0	CP156948.1	337.386	strain 2024CK-00456 plasmid unnamed1	GCF_038418385.1	Genome Coverage: 74.0x Illumina MiSeq; Oxford Nanopore GridION	complete sequence/circular	Homo sapiens	Rectal Swab	ST147	2024-03-21	USA	aph(3')-VI, blaNDM-5, mph(A), catA1, sul1, dfrA5	IncFIB(pNDM-Mar)/IncHI1B(pNDM-MAR)	0	0	0	0	1	1	1	1	1	0	1	iuc1	-
5.0	CP157230.1	298.037	strain 2024CK-00458 isolate mssing plasmid unnamed1	GCF_038418325.1	Genome Coverage: 85.0x Illumina MiSeq; Oxford Nanopore GridION	complete sequence/circular	Homo sapiens	Rectal Swab	ST45	2024-03-20	USA	aph(3')-VI, blaCTX-M-15, blaNDM-5, mph(A), catA1, qnrS1, sul1, dfrA5	IncFIB(pNDM-Mar)/IncHI1B(pNDM-MAR)	0	0	0	0	1	1	1	1	1	0	0	iuc1	-
5.0	CP157238.1	340.516	strain 2024CK-00473 plasmid unnamed1	GCF_038627175.1	Genome Coverage: 50.0x Oxford Nanopore GridION; Illumina MiSeq	complete sequence/circular	Homo sapiens	Wound/Abscess	ST45	2024-03-25	USA	aph(3')-VI, blaCTX-M-15, blaNDM-5, mph(A), catA1, qnrS1, sul1, dfrA5	IncFIB(pNDM-Mar)/IncHI1B(pNDM-MAR)	0	0	0	0	1	1	1	1	1	0	1	iuc1	-
5.0	CP157241.1	339.878	strain 2024CK-00533 plasmid unnamed1	GCF_038630195.1	Genome Coverage: 150.0x Oxford Nanopore GridION; Illumina MiSeq	complete sequence/circular	Homo sapiens	other	ST45	2024-04-09	USA	aph(3')-VI, blaCTX-M-15, blaNDM-5, mph(A), catA1, qnrS1, sul1, dfrA5	IncFIB(pNDM-Mar)/IncHI1B(pNDM-MAR)	0	0	0	0	1	1	1	1	1	0	1	iuc1	-
5.0	CP157479.1	341.579	strain 2024CK-00457 plasmid unnamed1	GCF_038418345.1	Genome Coverage: 92.0x Illumina MiSeq; Oxford Nanopore GridION	complete sequence/circular	Homo sapiens	Rectal Swab	ST45	2024-03-21	USA	aph(3')-VI, blaCTX-M-15, blaNDM-5, mph(A), catA1, qnrS1, sul1, dfrA5	IncFIB(pNDM-Mar)/IncHI1B(pNDM-MAR)	0	0	0	0	1	1	1	1	1	0	1	iuc1	-
5.0	CP166175.1	332.724	strain 2024CK-00700 plasmid unnamed1	GCF_039734825.1	Genome Coverage: 100.0x Illumina MiSeq; Oxford Nanopore GridION	complete sequence/circular	Homo sapiens	other	ST147	2024-05-04	USA	aph(3')-VI, blaCTX-M-15, blaNDM-5, qnrS1	IncFIB(pNDM-Mar)/IncHI1B(pNDM-MAR)	0	0	0	0	1	1	1	1	1	0	1	iuc1	-
5.0	CP166180.1	382.935	strain 2024CK-00714 plasmid unnamed1	GCF_039734785.1	Genome Coverage: 100.0x Illumina MiSeq; Oxford Nanopore GridION	complete sequence/circular	Homo sapiens	urine	ST147	2024-05-11	USA	aadA1, aph(3')-VI, aac(6')-Ib, blaCTX-M-15, blaTEM-1A, blaOXA-9, blaNDM-5, mph(A), catA1, qnrS1, sul1, dfrA5	IncFIB(pNDM-Mar)/IncHI1B(pNDM-MAR)/IncR	0	0	0	0	1	1	1	1	1	0	1	iuc1	-
5.0	CP166440.1	334.654	strain 2024CK-00646 plasmid unnamed1	GCF_039653425.1	Genome Coverage: 60.0x Oxford Nanopore GridION; Illumina MiSeq	complete sequence/circular	Homo sapiens	Rectal Swab	ST15	2024-04-21	USA	aph(3')-VI, blaNDM-5, mph(A), catA1, qnrS1, sul1, dfrA5	IncFIB(pNDM-Mar)/IncHI1B(pNDM-MAR)	0	0	0	0	1	1	1	1	1	0	1	iuc1	-
5.0	CP173433.1	355.62	strain 98890 plasmid p98890-contig_4	GCF_045037455.1	Genome Coverage: 90x Oxford Nanopore MinION	complete sequence/circular	Homo sapiens	urine	ST11	2020/2023	Egypt: Alexandria	aadA1, aph(3')-VI, aac(6')-Ib, blaCTX-M-15, blaTEM-1C/blaTEM-1B, blaOXA-9, blaNDM-5, mph(A), catA1, qnrS1, sul1, dfrA5	IncFIB(pNDM-Mar)/IncHI1B(pNDM-MAR)	0	0	0	0	1	1	1	1	1	1	1	iuc1	-
5.0	CP173459.1	378.858	strain 98229 plasmid p98229-contig_2	GCF_045037375.1	Genome Coverage: 84x Oxford Nanopore MinION	complete sequence/circular	Homo sapiens	swab	ST11	2020/2023	Egypt: Alexandria	aph(3')-Ia, aadA1, aph(3')-VI, armA, aac(6')-Ib, blaCTX-M-15, blaTEM-1C, blaTEM-1B, blaOXA-9, blaNDM-5, msr(E), mph(A), mph(E), catA1, qnrS1, sul1,sul2, dfrA5	IncFIB(pNDM-Mar)/IncHI1B(pNDM-MAR)	0	0	0	0	1	1	1	1	1	1	1	iuc1	-
5.0	JARUOF010000002.1	372.824	strain 1633	-	Genome Coverage: 306x PacBio Sequel	shotgun sequence/ linear	Homo sapiens	DTA	ST383	2020-03	Lebanon: Beirut	aph(3')-Ia, aadA1, aph(3')-VI, armA, aac(6')-Ib, blaCTX-M-15, blaTEM-1C/blaTEM-1B, blaOXA-9, blaNDM-5, msr(E), mph(A), mph(E), catA1, qnrS1, sul1, sul2, dfrA5	IncFIB(pNDM-Mar)/IncHI1B(pNDM-MAR)	0	0	0	0	1	1	1	1	1	0	1	iuc1	-
5.0	JASUVP010000002.1	367.765	strain CPO327 contig_2	-	Genome Coverage: 132.4x OxfordNanoporeMinION	shotgun sequence/ linear	Homo sapiens	wound	ST11	2020-03-13	Australia: Melbourne	aph(3')-Ia, aadA1, aph(3')-VI, armA, aac(6')-Ib, blaCTX-M-15, blaTEM-1C/blaTEM-1B, blaOXA-9, blaNDM-5, msr(E), mph(A), mph(E), catA1, qnrS1, sul1, sul2, dfrA5	IncFIB(pNDM-Mar)/IncHI1B(pNDM-MAR)	0	0	0	0	1	1	1	1	1	1	1	iuc1	-
5.0	JAUQQT010000002.1	369.21	strain 60798	-	Genome Coverage: 98x Oxford Nanopore MinION	shotgun sequence/ linear	Homo sapiens	-	ST383	"2022"	Libya	aph(3')-Ia, aadA1, aph(3')-VI, armA, aac(6')-Ib, blaCTX-M-15, blaTEM-1C/blaTEM-1B, blaOXA-9, blaNDM-5, msr(E), mph(A), mph(E), catA1, qnrS1, sul1, sul2, dfrA5	IncFIB(pNDM-Mar)/IncHI1B(pNDM-MAR)	0	0	0	0	1	1	1	1	1	0	1	iuc1	-
5.0	JAYKLH010000002.1	343.78	strain KLPN-IUC-15 2	-	Genome Coverage: 300x Illumina; Oxford Nanopore	shotgun sequence/ linear	Homo sapiens	bone biopsy femur	ST383	2021-04-08	Germany: Cologne	aadA1, aph(3')-VI, aac(6')-Ib, blaCTX-M-15, blaTEM-1C/blaTEM-1B, blaOXA-9, blaNDM-5, catA1, qnrS1, sul2	IncFIB(pNDM-Mar)/IncHI1B(pNDM-MAR)	0	0	0	0	1	1	1	1	1	1	1	iuc1	-
5.0	JBAIZQ010000002.1	363.888	strain 20 Gaza2023 plasmid unnamed1	-	Genome Coverage: 20x PacBio Sequel	shotgun sequence/ linear	Homo sapiens	blood culture	ST307	2023-05-15	Gaza Strip	aph(3')-Ia, aph(3')-Ia, aph(3')-Ia, aph(3')-Ia, aph(3')-Ia, aadA1, aph(3')-VI, armA, aac(6')-Ib, blaCTX-M-15, blaTEM-1, blaOXA-9, blaNDM-5, msr(E), mph(A), mph(E), catA1, qnrS1, sul1, sul2, dfrA5	IncFIB(pNDM-Mar)/IncHI1B(pNDM-MAR)	0	0	0	0	1	1	1	1	1	1	1	iuc1	-
5.0	ON261191.1	323.133	strain EGY22 plasmid pEGY22_CTX_15	-	Coverage: 132 Illumina	complete sequence/circular	Homo sapiens	blood	ST383	09-Jul-2020	Egypt	aadA1, aph(3')-VI, blaCTX-M-15, blaTEM-1, blaOXA-9, blaNDM-5, qnrS1, sul2	IncFIB(pNDM-Mar)/IncHI1B(pNDM-MAR)	0	0	0	0	1	1	1	1	1	1	1	iuc1	-
6.0	CP072810.1	350.476	strain 1659	-	Genome Coverage: 124.0x Illumina MiSeq; Oxford Nanopore MinION	complete sequence/circular	Homo sapiens	urine	-	2017-04-26	Russia:Saint-Petersburg	aph(3')-VI, armA, blaNDM-1, msr(E), mph(A), mph(E), qnrS1, sul1, sul2, dfrA5	IncFIB(pNDM-Mar)/IncHI1B(pNDM-MAR)	0	0	0	0	1	1	1	1	1	1	1	iuc	-
6.0	CP121091.1	331.459	GIMC1009:Kpn-52ICU-2H	GCF_029623595.1	Genome Coverage: 454.0x Illumina	circular	Homo sapiens	tracheal aspirate	ST307	2021-09-27	Russia:Moscow	aadA16, aac(6')-Ib-cr, blaCTX-M-15, blaNDM-1, mph(A), qnrS1, ARR-3, sul1, dfrA5	IncFIB(pNDM-Mar)/IncHI1B(pNDM-MAR)	0	0	0	0	1	1	1	1	1	0	1	iuc1	-
6.0	JBFWGG010000002.1	359.703	strain 3071_kpn 2	-	Genome Coverage: 265x Illumina HiSeq; Oxford Nanopore GridION	shotgun sequence/ linear	Homo sapiens	blood	ST147	2022-03-04	Russia:Kazan	aadA1, aph(3')-VI, armA, aac(6')-Ib, blaTEM-1A, blaOXA-9, blaNDM-1, msr(E), mph(E), qnrS1, sul1, sul2, dfrA5	IncFIB(pNDM-Mar)/IncHI1B(pNDM-MAR)	0	0	0	0	1	1	1	1	1	1	1	iuc1	-
6.0	JBFWHJ010000002.1	352.793	strain 191_kpn 2	-	Genome Coverage: 250x Illumina HiSeq; Oxford Nanopore GridION	shotgun sequence/ linear	Homo sapiens	bile	ST377	2020-01-17	Russia:Saint-Petersburg	aph(3')-VI, armA, blaNDM-1, msr(E), mph(A), mph(E), qnrS1, sul1, sul2, dfrA5	IncFIB(pNDM-Mar)/IncHI1B(pNDM-MAR)	0	0	0	0	1	1	1	1	1	1	1	iuc1	-
6.0	JBFWHR010000002.1	352.72	strain 38_kpn 2	-	Genome Coverage: 280x Illumina HiSeq; Oxford Nanopore GridION	shotgun sequence/ linear	Homo sapiens	blood	ST39	2019-08-02	Russia:Saint-Petersburg	aph(3')-VI, armA, blaNDM-1, msr(E), mph(A), mph(E), qnrS1, sul1, sul2, dfrA5	IncFIB(pNDM-Mar)/IncHI1B(pNDM-MAR)	0	0	0	0	1	1	1	1	1	1	1	iuc1	-
6.0	MT648512.1	347.365	strain EBSI036 plasmid pEBSI036-1-NDM-VIR	-	-	complete sequence/circular	Homo sapiens	blood	-	-	Egypt	aph(3')-Ia, armA, blaNDM-1, msr(E), mph(A), mph(E), qnrS1, sul1, dfrA5	IncFIB(pNDM-Mar)/IncHI1B(pNDM-MAR)	0	0	0	0	1	1	1	1	1	1	1	iuc1	-
6.0	MW911666.1	343.036	strain 1971_Kpn plasmid phvKpST395_NDM-1_1971	-	Coverage: 160 Illumina; Oxford Nanopore MinION	complete sequence/circular	Homo sapiens	wound	ST395	"2018"	Russia:Saint-Petersburg	aph(3')-VI, armA, blaNDM-1, msr(E), mph(A), mph(E), qnrS1, sul1, sul2, dfrA5	IncFIB(pNDM-Mar)/IncHI1B(pNDM-MAR)	0	0	0	0	1	1	1	1	1	0	1	iuc1	-
6.0	MW911668.1	335.922	strain 2471_Kpn plasmid phvKpST874_NDM-1_2471	-	Coverage: 198 Illumina; Oxford Nanopore MinION	complete sequence/circular	Homo sapiens	urine	ST874	"2019"	Russia:Saint-Petersburg	aph(3')-VI, blaNDM-1, msr(E), mph(A), mph(E), qnrS1, sul1	IncFIB(pNDM-Mar)/IncHI1B(pNDM-MAR)	0	0	0	0	1	1	1	1	1	1	1	iuc1	-
6.0	MW911671.1	350.403	strain 2566_Kpn plasmid phvKpST147_NDM-1_2566	-	Coverage: 171 Illumina; Oxford Nanopore MinION	complete sequence/circular	Homo sapiens	urine	ST147	"2019"	Russia:Saint-Petersburg	aph(3')-VI, armA, blaNDM-1, msr(E), mph(E), mph(A), qnrS1, sul1, sul2, dfrA5	IncFIB(pNDM-Mar)/IncHI1B(pNDM-MAR)	0	0	0	0	1	1	1	1	1	1	1	iuc1	-
6.0	CANDXJ010000002.1	340.399	strain ST147 isolate 17-8104687 2	GCF_947390165.1	-	shotgun sequence/ linear	-	NHS Scotland	ST147	-	United Kingdom	aph(3')-Ia, armA, blaCTX-M-15, msr(E), mph(A), mph(E), sul1, sul2, dfrA5	IncFIB(pNDM-Mar)/IncHI1B(pNDM-MAR)	0	0	0	0	1	1	1	1	1	1	1	iuc1	-
6.0	CM007852.1	343.282	strain KpvST147L_NDM plasmid pKpvST147L	GCF_002087215.1	Genome Coverage: 42.65x Illumina HiSeq; minION	circular	Homo sapiens	rectal swab	ST147	2016-01-18	United Kingdom: London	aph(3')-Ia, armA, msr(E), mph(A), mph(E), sul1, sul2, dfrA5	IncFIB(pNDM-Mar)/IncHI1B(pNDM-MAR)	0	0	0	0	1	1	1	1	1	1	1	iuc1	-
6.0	CP040726.1	339.117	strain KpvST147B_SE1_1_NDM plasmid pKpvST147B_virulence	GCF_005944305.1	Genome Coverage: 243.0x Oxford Nanopore MiniION; Illumina HiSeq	complete sequence/circular	Homo sapiens	rectal swab	ST147	2019-01-14	United Kingdom	armA, blaCTX-M-15, msr(E), mph(A), mph(E), sul1, sul2, dfrA5	IncFIB(pNDM-Mar)/IncHI1B(pNDM-MAR)	0	0	0	0	1	1	1	1	1	1	1	iuc 1 (truncated)	-
6.0	CP050380.1	353.81	strain 51015 plasmid p51015_NDM_1	GCF_011769825.1	Genome Coverage: 473.0x PacBio Sequel	complete sequence/circular	Homo sapiens	Rectal swab	ST15	2019-06	Czech Republic: Prague	aph(3')-Ia, aph(3')-VI, armA, blaNDM-1, msr(E), mph(A), mph(E), qnrS1, sul1, sul2, dfrA5	IncFIB(pNDM-Mar)/IncHI1B(pNDM-MAR)	0	0	0	0	1	1	1	1	1	1	1	iuc1	-
6.0	CP070891.1	341.276	strain KP-135LU plasmid pKP-135LU_HIB-FIB	GCF_022369815.1	Genome Coverage: 270.0x Illumina MiSeq; Oxford Nanopore MinION	complete sequence/circular	Homo sapiens	blood	ST147	2019-07-05	Italy: Lucca	armA, blaCTX-M-15, msr(E), mph(A), mph(E), sul1, sul2, dfrA5	IncFIB(pNDM-Mar)/IncHI1B(pNDM-MAR)	0	0	0	0	1	1	1	1	1	1	1	iuc1	-
6.0	CP071028.1	340.568	strain KP-1Pi plasmid pKP-1PI_HIB-FIB	GCF_022369925.1	Genome Coverage: 90.0x Illumina MiSeq; Oxford Nanopore MiniION	complete sequence/circular	Homo sapiens	blood	ST147	2018-07-19	Italy: Pisa	aph(3')-Ia, armA, blaCTX-M-15, msr(E), mph(A), mph(E), sul1, sul2, dfrA5	IncFIB(pNDM-Mar)/IncHI1B(pNDM-MAR)	0	0	0	0	1	1	1	1	1	1	1	iuc1	-
6.0	CP072918.1	341.914	strain KP-12Pi plasmid pKP-12PI_HIB-FIB	GCF_022370035.1	Genome Coverage: 95x Illumina MiSeq; Oxford Nanopore MinION	complete sequence/circular	Homo sapiens	blood	ST147	2019-01-12	Italy: Pisa	aph(3')-Ia, armA, blaCTX-M-15, msr(E), mph(A), mph(E), sul1, sul2, dfrA5	IncFIB(pNDM-Mar)/IncHI1B(pNDM-MAR)	0	0	0	0	1	1	1	1	1	1	1	iuc1	-
6.0	CP074088.1	335.489	strain MRSN752165 plasmid pMR0819-ARMA	GCF_018310495.1	Genome Coverage: 200.0x Illumina MiSeq; Oxford Nanopore MinION	complete sequence/circular	Homo sapiens	Surveillance	ST147	2019-08-01	Italy: Siena	aph(3')-Ia, armA, blaCTX-M-15, msr(E), mph(A), mph(E), sul1, sul2, dfrA5	IncFIB(pNDM-Mar)/IncHI1B(pNDM-MAR)	0	0	0	0	1	1	1	1	1	1	1	iuc1	-
6.0	CP077784.1	348.342	strain CDI231 plasmid pCDI231-348.3	GCF_019107685.1	Genome Coverage: 100x Oxford Nanopore MiniION and Illumina	complete sequence/circular	Homo sapiens	-	ST377	-	-	aph(3')-Ia, aph(3')-VI, armA, blaNDM-1, msr(E), mph(A), mph(E), qnrS1, sul1, sul2, dfrA5	IncFIB(pNDM-Mar)/IncHI1B(pNDM-MAR)	0	0	0	0	1	1	1	1	1	1	1	iuc1	-
6.0	CP084395.1	374.716	strain MRSN752019 plasmid pSI646A-ARMA-Vir-NDM	GCF_018283505.2	Genome Coverage: 600.0x Oxford Nanopore MinION	complete sequence/circular	Homo sapiens	Surveillance	ST147	2019-05-26	Italy: Siena	aph(3')-Ia, armA, blaCTX-M-15, blaNDM-1, msr(E), mph(A), mph(E), qnrS1, sul1, sul2, dfrA5	IncFIB(pNDM-Mar)/IncHI1B(pNDM-MAR)	0	0	0	0	1	1	1	1	1	1	1	iuc1	-
6.0	CP137363.1	328.539	strain KP86_L3_06.23_ST147_NDM14 plasmid pKP86_vir	GCF_033243425.1	Genome Coverage: 59x Oxford Nanopore GridION	complete sequence/circular	Homo sapiens	rectal swab	ST147	2022-12	United Kingdom: England	armA, msr(E), mph(A), mph(E), sul1, sul2, dfrA5	IncFIB(pNDM-Mar)/IncHI1B(pNDM-MAR)	0	0	0	0	1	1	1	1	1	0	1	iuc1	-
6.0	CP137382.1	332.962	strain KP51_L9_46.22_ST147_NDM1_OXA48 plasmid pKP51_vir	GCF_033251225.1	Genome Coverage: 118x Oxford Nanopore MinION	complete sequence/circular	Homo sapiens	feces	ST147	2022-11	United Kingdom: England	aph(3')-Ia, armA, msr(E), mph(A), mph(E), sul1, sul2, dfrA5	IncFIB(pNDM-Mar)/IncHI1B(pNDM-MAR)	0	0	0	0	1	1	1	1	1	0	1	iuc1	-
6.0	CP137400.1	352.31	strain KP119_WM3_21.23_ST147_NDM1 plasmid pKP119_virNDM1	GCF_033253665.1	Genome Coverage:354x Oxford Nanopore MinION	complete sequence/circular	Homo sapiens	pooled swabs	ST147	2023-05	United Kingdom: England	aph(3')-Ia, aph(3')-VI, armA,blaNDM-1, msr(E), mph(A), mph(E), qnrS1, sul1, sul2, dfrA5	IncFIB(pNDM-Mar)/IncHI1B(pNDM-MAR)	0	0	0	0	1	1	1	1	1	1	1	iuc1	-
6.0	CP137418.1	334.323	strain KP101_SE2_14.23_ST147_NDM5_OXA232 plasmid unnamed1	GCF_033256205.1	Genome Coverage: 73x Oxford Nanopore MinION	complete sequence/circular	Homo sapiens	feces	ST147	2023-04	United Kingdom: England	aph(3')-Ia, armA, msr(E), mph(A), mph(E), sul1, sul2, dfrA5	IncFIB(pNDM-Mar)/IncHI1B(pNDM-MAR)	0	0	0	0	1	1	1	1	1	1	1	iuc1	-
6.0	CP137424.1	328.537	strain KP88_L3_06.23_ST147_NDM14 plasmid pKP88_vir	GCF_033242065.1	Genome Coverage: 63x Oxford Nanopore GridION	complete sequence/circular	Homo sapiens	rectal swab	ST147	2023-01	United Kingdom: England	armA, msr(E), mph(A), sul1, sul2, dfrA5	IncFIB(pNDM-Mar)/IncHI1B(pNDM-MAR)	0	0	0	0	1	1	1	1	1	0	1	iuc1	-
6.0	JAFHLG010000003.1	341.552	strain KP-7Pi plasmid pKP-7PI_HIB-FIB	-	Genome Coverage: 65x Illumina MiSeq; Oxford Nanopore MinION	circular	Homo sapiens	blood	-	2018-11-03	Italy: Pisa	aph(3')-Ia, armA, blaCTX-M-15, msr(E), mph(A), mph(E), sul1, sul2, dfrA5	IncFIB(pNDM-Mar)/IncHI1B(pNDM-MAR)	0	0	0	0	1	1	1	1	1	1	1	iuc1	-
6.0	JAFHLI010000007.1	342.037	strain KP-17Pi plasmid pKP-17PI_HIB-FIB	-	Genome Coverage: 55x Illumina MiSeq; Oxford Nanopore MinION	circular	Homo sapiens	blood	-	2019-02-27	Italy: Pisa	aph(3')-Ia, armA, blaCTX-M-15, msr(E), mph(A), mph(E), sul1, sul2, dfrA5	IncFIB(pNDM-Mar)/IncHI1B(pNDM-MAR)	0	0	0	0	1	1	1	1	1	1	1	iuc1	-
6.0	JALDQL010000002.1	349.155	strain NMI5419_18 2	-	Genome Coverage: 50x Oxford Nanopore MinION	shotgun sequence/ linear	Homo sapiens	urine	ST23	2018-07-31	Poland: Rybnik	aph(3')-VI, armA, blaNDM-1, msr(E), mph(A), mph(E), qnrS1, sul1, dfrA5	IncFIB(pNDM-Mar)/IncHI1B(pNDM-MAR)	0	0	0	0	1	1	1	1	1	1	1	iuc1	-
6.0	JALDQT010000002.1	358.573	strain NMI4313_18 2	-	Genome Coverage: 50x Oxford Nanopore MinION	shotgun sequence/ linear	Homo sapiens	"bronchial aspirate	ST23	2018-06-19	Poland: Rybnik	aph(3')-VI, armA, blaNDM-1, msr(E), mph(A), mph(E), qnrS1, sul1, sul2, dfrA5	IncFIB(pNDM-Mar)/IncHI1B(pNDM-MAR)	0	0	0	0	1	1	1	1	1	1	1	iuc1	-
6.0	JASUVM010000002.1	348.888	strain CPO315 contig_2	-	Genome Coverage: 48.6x Oxford Nanopore MinION	shotgun sequence/ linear	Homo sapiens	wound	ST16	2020-02-16	Australia: Melbourne	aph(3')-Ia, aph(3')-VI, armA, blaNDM-1, msr(E), mph(A), mph(E), qnrS1, sul1, sul2, dfrA5	IncFIB(pNDM-Mar)/IncHI1B(pNDM-MAR)	0	0	0	0	1	1	1	1	1	1	1	iuc1	-
6.0	JASUVY010000002.1	348.882	strain CPO352 contig_2	-	Genome Coverage: 67.6x Oxford Nanopore MinION	shotgun sequence/ linear	Homo sapiens	swab	ST16	2020-05-20	Australia: Melbourne	aph(3')-Ia, aph(3')-VI, armA, blaNDM-1, msr(E), mph(A), mph(E), qnrS1, sul1, sul2, dfrA5	IncFIB(pNDM-Mar)/IncHI1B(pNDM-MAR)	0	0	0	0	1	1	1	1	1	1	1	iuc1	-
6.0	JASUVZ010000002.1	348.888	strain CPO358 contig_2	-	Genome Coverage: 65.1x Oxford Nanopore MinION	shotgun sequence/ linear	Homo sapiens	urine	ST16	2020-06-10	Australia: Melbourne	aph(3')-Ia, aph(3')-VI, armA, blaNDM-1, msr(E), mph(A), mph(E), qnrS1, sul1, sul2, dfrA5	IncFIB(pNDM-Mar)/IncHI1B(pNDM-MAR)	0	0	0	0	1	1	1	1	1	1	1	iuc1	-
6.0	JASUXC010000002.1	348.889	strain CPO318 2	-	Genome Coverage: 128.8x IlluminaNovaSeq	shotgun sequence/ linear	Homo sapiens	Rectal swab	ST16	2020-02-19	Australia: Melbourne	aph(3')-Ia, aph(3')-VI, armA, blaNDM-1, msr(E), mph(A), mph(E), qnrS1, sul1, sul2, dfrA5	IncFIB(pNDM-Mar)/IncHI1B(pNDM-MAR)	0	0	0	0	1	1	1	1	1	1	1	iuc1	-
6.0	JASUXD010000002.1	348.889	strain CPO319 2	-	Genome Coverage: 149.8x IlluminaNovaSeq	shotgun sequence/ linear	Homo sapiens	urine	ST16	2020-02-21	Australia: Melbourne	aph(3')-Ia, aph(3')-VI, armA, blaNDM-1, msr(E), mph(A), mph(E), qnrS1, sul1, sul2, dfrA5	IncFIB(pNDM-Mar)/IncHI1B(pNDM-MAR)	0	0	0	0	1	1	1	1	1	1	1	iuc1	-
6.0	JAYKLJ010000003.1	341.535	strain KLPN-IUC-13 3	-	Genome Coverage: 350x Illumina; Oxford Nanopore	shotgun sequence/ linear	Homo sapiens	bone biopsy humerus	ST147	2020-04-30	Germany: Cologne	aph(3')-Ia, armA, msr(E), mph(A), mph(E), sul1, sul2, dfrA5	IncFIB(pNDM-Mar)/IncHI1B(pNDM-MAR)	0	0	0	0	1	1	1	1	1	1	1	iuc1	-
6.0	JAYKLS010000002.1	341.941	strain KLPN-IUC-04 2		-	-	-	-	ST147	2016-08-18	Germany: Cologne	aadA1, aph(3')-VI, aac(6')-Ib, blaCTX-M-15, blaNDM-1, mph(A), qnrS1, sul1, dfrA5	IncFIB(pNDM-Mar)/IncHI1B(pNDM-MAR)	0	0	0	0	1	1	1	1	1	1	1	iuc1	-
6.0	PQ126446.1	336.705	strain 3086 pVKpST101_3086	-	Illumina; Oxford Nanopore	complete sequence/circular	Homo sapiens	sputum	ST191	28-Jan-2022	Russia:Murmansk	armA, msr(E), mph(A), mph(E), sul1, sul2, dfrA5	IncFIB(pNDM-Mar)/IncHI1B(pNDM-MAR)	0	0	0	0	1	1	1	1	1	1	1	iuc1	-
6.0	PQ126447.1	352.247	strain1167 pVKpST147_1167	-	Illumina; Oxford Nanopore	complete sequence/circular	Homo sapiens	-	ST147	"2016"	Russia:Saint-Petersburg	aph(3')-Ia, aph(3')-VI, armA, blaNDM-1, msr(E), mph(A), mph(E), qnrS1, sul1, sul2, dfrA5	IncFIB(pNDM-Mar)/IncHI1B(pNDM-MAR)	0	0	0	0	1	1	1	1	1	1	1	iuc1	-
6.0	PQ126448.1	352.24	strain 1523 pVKpST147_1523	-	Illumina; Oxford Nanopore	complete sequence/circular	Homo sapiens	-	ST147	"2016"	Russia:Saint-Petersburg	aph(3')-Ia, aph(3')-VI, armA, blaNDM-1, msr(E), mph(A), mph(E), qnrS1, sul1, sul2, dfrA5	IncFIB(pNDM-Mar)/IncHI1B(pNDM-MAR)	0	0	0	0	1	1	1	1	1	1	1	iuc1	-
6.0	PQ126453.1	359.703	strain 3071 pVKpST147_NDM_3071	-	Illumina; Oxford Nanopore	complete sequence/circular	Homo sapiens	blood	ST147	04-Mar-2022	Russia:Kazan	aadA1, aph(3')-VI, armA, aac(6')-Ib, blaTEM-1A, blaOXA-9, blaNDM-1, msr(E), mph(E), qnrS1, sul1, sul2, dfrA5	IncFIB(pNDM-Mar)/IncHI1B(pNDM-MAR)	0	0	0	0	1	1	1	1	1	1	1	iuc1	-
6.0	PQ126456.1	354.076	strain 3026 pVKpST15_3026	-	Illumina; Oxford Nanopore	complete sequence/circular	Homo sapiens	blood	ST15	22-Jan-2022	Russia:Saint-Petersburg	aph(3')-VI, armA, blaNDM-1, msr(E), mph(A), mph(E), qnrS1, sul1, sul2, dfrA5	IncFIB(pNDM-Mar)/IncHI1B(pNDM-MAR)	0	0	0	0	1	1	1	1	1	1	1	iuc1	-
6.0	PQ126457.1	316.101	strain 3100 pVKpST15_3100	-	Illumina; Oxford Nanopore	complete sequence/circular	Homo sapiens	-	ST15	10-Mar-2022	Russia:Murmansk	mph(A), sul1, dfrA5	IncFIB(pNDM-Mar)/IncHI1B(pNDM-MAR)	0	0	0	0	1	1	1	1	1	0	1	iuc1	-
6.0	PQ126467.1	352.793	strain 191_kpn plasmid pVKpST377_NDM_191-2	-	Illumina; Oxford Nanopore	complete sequence/circular	Homo sapiens	bile	ST377	2020-01-17	Russia:Saint-Petersburg	aph(3')-VI, armA, blaNDM-1, msr(E), mph(A), mph(E), qnrS1	IncFIB(pNDM-Mar)/IncHI1B(pNDM-MAR)	0	0	0	0	1	1	1	1	1	1	1	iuc1	-
6.0	PQ126473.1	345.665	strain 3067 pVKpST395_3067	-	Illumina; Oxford Nanopore	complete sequence/circular	Homo sapiens	wound	ST395	25-Feb-2022	Russia:Moscow	aph(3')-VI, armA, blaNDM-1, msr(E), mph(A), mph(E), qnrS1, sul1, sul2, dfrA5	IncFIB(pNDM-Mar)/IncHI1B(pNDM-MAR)	0	0	0	0	1	1	1	1	1	1	1	iuc1	-
6.0	PQ126481.1	352.72	strain 38 pVKpST39_NDM_38	-	Illumina; Oxford Nanopore	complete sequence/circular	Homo sapiens	blood	ST39	2019-08-02	Russia:Saint-Petersburg	aph(3')-VI, armA, blaNDM-1, msr(E),mph(A), mph(E) ,qnrS1, sul1, sul2, dfrA5	IncFIB(pNDM-Mar)/IncHI1B(pNDM-MAR)	0	0	0	0	1	1	1	1	1	1	1	iuc1	-
6.0	PQ126488.1	353.533	strain 2270_kpn plasmid pVKpST874_2270	-	Illumina; Oxford Nanopore	complete sequence/circular	Homo sapiens	-	ST874	2019-07-11	Russia:Saint-Petersburg	aph(3')-VI, armA, blaNDM-1, msr(E), mph(A), mph(E), qnrS1, sul1, sul2, dfrA5	IncFIB(pNDM-Mar)/IncHI1B(pNDM-MAR)	0	0	0	0	1	1	1	1	1	1	1	iuc1	-
6.0	ON081621.1	358.573	strain NMI4313/18 plasmid p4313/18_1	-	Illumina	complete sequence/circular	Homo sapiens	BAL	ST23	19-Jun-2018	Poland	aph(3')-VI, armA, blaNDM-1, msr(E), mph(A), mph(E), qnrS1, sul1, sul2, dfrA5	IncFIB(pNDM-Mar)/IncHI1B(pNDM-MAR)	0	0	0	0	1	1	1	1	1	1	1	iuc1	-
6.0	ON081623.1	349.155	strain NMI5419/18 plasmid p5419/18_1	-	Illumina	complete sequence/circular	Homo sapiens	urine	ST23	31-Jul-2018	Poland	aph(3')-Ia, armA, msr(E), mph(A), mph(E), sul1, sul2, dfrA5	IncFIB(pNDM-Mar)/IncHI1B(pNDM-MAR)	0	0	0	0	1	1	1	1	1	1	1	iuc1	-
6.0	OZ111520.1	340.209	strain Zagreb045	GCF_964199055.1	-	circular	-	clinical material	ST147	"2022"	Croatia	aph(3')-Ia, armA, msr(E), mph(A), mph(E), sul1, sul2, dfrA5	IncFIB(pNDM-Mar)/IncHI1B(pNDM-MAR)	0	0	0	0	1	1	1	1	1	1	1	iuc1	-
6.0	PQ126470.1	351.341	1333_kpn plasmid pVKpST395_1333	-	Illumina; Oxford Nanopore	complete sequence/circular	Homo sapiens	-	ST395	"2016"	Russia:Saint-Petersburg	aph(3')-VI, armA, blaNDM-1, msr(E), mph(A), mph(E), qnrS1, sul1, sul2, dfrA5	IncFIB(pNDM-Mar)/IncHI1B(pNDM-MAR)	0	0	0	0	1	1	1	1	1	1	1	iuc1	-
6.0	PQ284025.1	346.897	strain 8087/22 plasmid p8087_1	-	Illumina; MinION	complete sequence/circular	Homo sapiens	wound	ST395	09-Sep-2022	Ukraine	aph(3')-VI, armA, blaNDM-1, msr(E), mph(A), mph(E), qnrS1, sul1, sul2, dfrA5	IncFIB(pNDM-Mar)/IncHI1B(pNDM-MAR)	0	0	0	0	1	1	1	1	1	0	1	iuc1	-
6.0	PQ284026.1	345.615	strain 6772/22 plasmid p6772	-	Illumina; MinION	complete sequence/circular	Homo sapiens	urine	ST307	27-Jul-2022	Ukraine	aph(3')-VI, armA, blaNDM-1, msr(E), mph(A), mph(E), qnrS1, sul1, sul2, dfrA5	IncFIB(pNDM-Mar)/IncHI1B(pNDM-MAR)	0	0	0	0	1	1	1	1	1	1	1	iuc1	-
6.0	PQ284027.1	358.699	strain 1195/23 plasmid p1195	-	Illumina; MinION	complete sequence/circular	Homo sapiens	wound	ST307	19-Nov-2022	Ukraine	aph(3')-VI, armA, blaNDM-1, msr(E), mph(A), mph(E), qnrS1, sul1, sul2, dfrA5	IncFIB(pNDM-Mar)/IncHI1B(pNDM-MAR)	0	0	0	0	1	1	1	1	1	1	1	iuc1	-
6.0	URL_2_this_study	345.692	URL-2						ST512	"2025"	Russia:Arkhangelsk	aph(3')-VI, armA, blaNDM-1, msr(E), mph(A), mph, qnrS1, sul1, sul2, sul1, dfrA5	IncFIB(pNDM-Mar)/IncHI1B(pNDM-MAR)	0	0	0	0	1	1	1	1	1	0	1	iuc1	-
7.0	CP066856.1	311.937	strain 1970_kpn	GCF_016598795.1	Genome Coverage: 92.40058475417054x Illumina; Oxford Nanopore MinION; Sanger	complete sequence/circular	Homo sapiens	urine	ST147	2018-04-04	Russia:Saint-Petersburg	aph(3')-VI, armA, blaNDM-1, msr(E), mph(E), qnrS1, sul1, sul2, dfrA5	IncFIB(pNDM-Mar)/IncHI1B(pNDM-MAR)	0	0	0	0	1	1	1	1	1	1	1	iuc1	-
7.0	JARGYX010000002.1	308.208	strain CriePt494 2	-	Genome Coverage: 40x Illumina; Oxford Nanopore MinION	shotgun sequence/ linear	Homo sapiens	sputum	ST512	2021"	Russia:Moscow	aph(3')-Ia, aadA2, armA , blaNDM-1, mph(A), sul1, sul2, dfrA12, dfrA5	IncFIB(pNDM-Mar)/IncHI1B(pNDM-MAR)	0	0	0	0	1	1	1	1	1	1	1	iuc 1 (truncated)	-
7.0	JBFWGX010000002.1	320.004	strain 2799_kpn 2	-	Genome Coverage: 104x Illumina; Oxford Nanopore MinION	shotgun sequence/ linear	Homo sapiens	drainage	ST15	2019-10-10	Russia:Saint-Petersburg	aph(3')-VI, armA, blaNDM-1, msr(E), mph(E), qnrS1, sul2	IncFIB(pNDM-Mar)/IncHI1B(pNDM-MAR)	0	0	0	0	1	1	1	1	1	1	1	iuc1	-
7.0	JBFWHH010000002.1	292.956	strain 247_kpn 2	-	-	-	-	-	ST874	2020-01-13	Russia:Moscow	armA, blaNDM-1, mph(A), sul1, sul2, dfrA5	IncFIB(pNDM-Mar)/IncHI1B(pNDM-MAR)	0	0	0	0	1	1	1	1	1	0	1	iuc1	-
7.0	JBFWHM010000002.1	309.2	strain 155_kpn 2	-	Genome Coverage: 416x Illumina; Oxford Nanopore MinION	shotgun sequence/ linear	Homo sapiens	wound	ST147	-	Russia:Saint-Petersburg	aph(3')-VI, armA, blaNDM-1, msr(E), mph(E), qnrS1, sul1, sul2, dfrA5	IncFIB(pNDM-Mar)/IncHI1B(pNDM-MAR)	0	0	0	0	1	1	1	1	1	1	1	iuc1	-
7.0	MW245019.1	299.522	strain EBSI041 plasmid pEBSI041-1	-	Coverage: 100X Oxford Nanopore	complete sequence/circular	Homo sapiens	blood	-		Egypt	aph(3')-VI, armA, msr(E), mph(E), qnrS1, sul2	IncFIB(pNDM-Mar)/IncHI1B(pNDM-MAR)	0	0	0	0	1	1	1	1	1	1	1	iuc1	-
7.0	MW911669.1	317.603	strain 2501_kpn plasmid phvKpST15_NDM-1_2501	-	Illumina; Oxford Nanopore MinION	complete sequence/circular	Homo sapiens	pleural fluid	ST15	"2019"	Russia:Saint-Petersburg	aph(3')-VI, armA, blaNDM-1, msr(E), mph(E), qnrS1, sul2	IncFIB(pNDM-Mar)/IncHI1B(pNDM-MAR)	0	0	0	0	1	1	1	1	1	1	1	iuc1	-
7.0	CP072926.1	318.691	strain KP-26Pi plasmid pKP-26PI_HIB-FIB	GCF_022370195.1	Genome Coverage: 90x Illumina MiSeq; Oxford Nanopore MinION	complete sequence/circular	Homo sapiens	blood	ST147	2019-05-12	Italy: Pisa	armA, blaCTX-M-15, msr(E), mph(A), mph(E), sul1, sul2, dfrA5	IncFIB(pNDM-Mar)/IncHI1B(pNDM-MAR)	0	0	0	0	1	1	1	1	1	1	1	iuc1	-
7.0	CP133748.1	312.066	strain KP17 plasmid unnamed3	GCF_031326265.1	Genome Coverage: 69x Oxford Nanopore MinION	complete sequence/circular	Homo sapiens	rectal swab	ST395	2022-05	United Kingdom: England	armA, msr(E), mph(E), catA1, sul2	IncFIB(pNDM-Mar)/IncHI1B(pNDM-MAR)/IncR	0	0	0	0	1	1	1	1	1	1	1	iuc1	-
7.0	JAMGBQ010000002.1	269.423	strain PEKP4265 2	-	Genome Coverage: 100x Oxford Nanopore	shotgun sequence/ linear	Homo sapiens	patient	ST147	2019-08-16	China: Beijing	sul2	IncFIB(K)/IncFII(K)/IncHI1B(pNDM-MAR)	0	0	0	0	1	1	1	1	1	0	1	iuc1	-
7.0	JAMGBT010000002.1	265.14	strain PEKP4035 2	-	Genome Coverage: 100x Oxford Nanopore	shotgun sequence/ linear	Homo sapiens	patient	ST147	2018-10-11	China: Beijing	sul2	IncFIB(K)/IncFII(K)/IncHI1B(pNDM-MAR)	0	0	0	0	1	1	1	1	1	0	1	iuc1	-
7.0	JAUQQS010000002.1	298.215	strain 60802_minion 2_pilon_pilon_pilon_pilon	-	Genome Coverage: 89x Oxford Nanopore MinION	shotgun sequence/ linear	Homo sapiens	-	ST11	"2022"	Libya	aph(3')-VI, armA, msr(E), mph(E), qnrS1, sul2	IncFIB(K)/IncFII(K)/IncHI1B(pNDM-MAR)	0	0	0	0	1	1	1	1	1	1	1	iuc1	-
7.0	JAYKLG010000002.1	326.917	strain KLPN-IUC-16 2	-	Genome Coverage: 250x Illumina; Oxford Nanopore	shotgun sequence/ linear	Homo sapiens	bone biopsy hand	ST15	2021-07-05	Germany: Cologne	dfrA14	IncFIA(HI1)/IncFIB(pNDM-Mar)/IncHI1B(pNDM-MAR)/IncR/repB(R1701)	0	0	0	0	1	1	1	1	1	1	1	iuc1	-
7.0	PQ126451.1	309.2	strain 155_kpn plasmid pVKpST147_NDM_155	-	Illumina; Oxford Nanopore	complete sequence/circular	Homo sapiens	blood	ST147	29-Sep-2019	Russia:Moscow	aph(3')-VI, armA, blaNDM-1, msr(E), mph(E), qnrS1, sul1, sul2, dfrA5	IncFIB(pNDM-Mar)/IncHI1B(pNDM-MAR)	0	0	0	0	1	1	1	1	1	1	1	iuc1	-
7.0	PQ126459.1	320.004	strain 2799_kpn plasmid pVKpST15_NDM_2799	-	Illumina; Oxford Nanopore	complete sequence/circular	Homo sapiens	drainage	ST15	10-Oct-2019	Russia:Saint-Petersburg	aph(3')-VI, armA, blaNDM-1, msr(E), mph(E), qnrS1, sul2	IncFIB(pNDM-Mar)/IncHI1B(pNDM-MAR)	0	0	0	0	1	1	1	1	1	1	1	iuc1	-
7.0	PQ126482.1	313.5	strain 2218_kpn plasmid pVKpST48_2218	-	Illumina; Oxford Nanopore	complete sequence/circular	Homo sapiens	-	ST48	"2018"	Russia:Saint-Petersburg	aph(3')-VI, armA, blaNDM-1, msr(E), mph(E), qnrS1, sul1,sul2, dfrA5	IncFIB(pNDM-Mar)/IncHI1B(pNDM-MAR)	0	0	0	0	1	1	1	1	1	1	1	iuc1	-
7.0	PQ126487.1	297.467	strain 1989_kpn plasmid pVKpST874_1989	-	Illumina; Oxford Nanopore	complete sequence/circular	Homo sapiens	-	ST874	"2018"	Russia:Saint-Petersburg	aph(3')-VI, armA, blaNDM-1, msr(E), mph(E), qnrS1, sul2	IncFIB(pNDM-Mar)/IncHI1B(pNDM-MAR)	0	0	0	0	1	1	1	1	1	1	1	iuc1	-
7.0	PQ126490.1	292.956	strain 247_kpn plasmid pVKpST874_NDM_247	-	Illumina; Oxford Nanopore	complete sequence/circular	Homo sapiens	urine	ST874	13-Jan-2020	Russia:Moscow	armA, blaNDM-1, mph(A), sul1, sul2, dfrA5	IncFIB(pNDM-Mar)/IncHI1B(pNDM-MAR)	0	0	0	0	1	1	1	1	1	0	1	iuc1	-
-1.0	CP072809.1	388.104	strain 1657 plasmid phvKpST395_NDM1_1657	-	Genome Coverage: 125.0x Illumina MiSeq; Oxford Nanopore MinION	complete sequence/circular	Homo sapiens	wound	ST395	2017-04-26	Russia:Saint-Petersburg	aph(3')-VI, blaTEM-1B, blaNDM-1, mph(A), catA1, qnrS1, sul1, sul1, tet(A), dfrA1, dfrA5	IncFIB(pNDM-Mar)/IncHI1B(pNDM-MAR)/IncR	0	0	0	0	1	1	1	1	1	1	1	iuc1	-
-1.0	CP120891.1	296.635	GIMC1006:Kpn-102106	GCF_029581535.1	Genome Coverage: 31.0x Illumina	circular	Homo sapiens	blood	ST395	"2021"	Russia:Moscow	aac(6')-Ib-cr, blaOXA-1, blaOXA-48, catA1, catB3	IncHI1B(pNDM-MAR)	0	0	0	0	1	1	1	1	1	1	1	iuc1	-
-1.0	CP120892.1	321.914	GIMC1006:Kpn-102106	GCF_029581535.1	Genome Coverage: 31.0x Illumina	circular	Homo sapiens	blood	ST395	"2021"	Russia:Moscow	aac(6')-Ib-cr, blaCTX-M-15, blaOXA-1, catA1, catB3, qnrS1, sul1, tet(A), dfrA1	IncHI1B(pNDM-MAR)/IncR	0	0	0	0	1	1	1	1	1	1	1	iuc1	-
-1.0	CP122343.1	272.968	SCCH112:Kpn2161521	GCF_029814315.1	Genome Coverage: 856.0x Illumina	complete sequence/circular	Homo sapiens	anus swab	ST395	2021-07-29	Russia:Moscow	blaOXA-48, catA1, sul1, tet(A), dfrA1	IncHI1B(pNDM-MAR)	0	0	0	0	1	1	1	1	1	0	1	iuc1	-
-1.0	JBFWGC010000002.1	394.09	strain 3082_kpn 2	-	Genome Coverage: 317x Illumina HiSeq; Oxford Nanopore GridION	shotgun sequence/ linear	Homo sapiens	urine	ST395	2022-01-25	Russia:Murmansk	aac(3)-IIa, aph(3')-VI, armA, aac(6')-Ib-cr, blaCTX-M-15, blaOXA-1, blaNDM-1, msr(E), mph(A), mph(E), catA1, catB3, qnrS1, sul1, sul1, sul2, tet(A), dfrA1, dfrA5	IncFIB(pNDM-Mar)/IncHI1B(pNDM-MAR)	0	0	0	0	1	1	1	1	1	0	1	iuc1	-
-1.0	JBFWGD010000002.1	356.398	strain 3079_kpn 2	-	Genome Coverage: 314x Illumina HiSeq; Oxford Nanopore GridION	shotgun sequence/ linear	Homo sapiens	wound	ST147	2022-01-13	Russia:Nizhny Novgorod	aadA1, aac(6')-Ib, blaCTX-M-15, blaTEM-1A, blaOXA-9, blaNDM-1, mph(A), qnrS1, qnrS1, sul1, sul2, dfrA5	IncFIB(pNDM-Mar)/IncHI1B(pNDM-MAR)/IncR	0	0	0	0	1	1	1	1	1	1	1	iuc1	-
-1.0	JBFWGF010000002.1	403.908	strain 3072_kpn 2	-	Genome Coverage: 271x Illumina HiSeq; Oxford Nanopore GridION	shotgun sequence/ linear	Homo sapiens	exudate	ST395	2022-03-02	Russia:Kazan	aph(3')-VI, aac(6')-Ib-cr, blaCTX-M-15, blaTEM-1B, blaOXA-1, blaNDM-1, mph(A), catA1, catB3, qnrS1, qnrS1, sul1, sul1, tet(A), dfrA1, dfrA5	IncFIB(pNDM-Mar)/IncHI1B(pNDM-MAR)/IncR	0	0	0	0	1	1	1	1	1	1	1	iuc1	-
-1.0	JBFWGU010000002.1	324.462	strain 3018_kpn 2	-	Genome Coverage: 283x Illumina HiSeq; Oxford Nanopore GridION	shotgun sequence/ linear	Homo sapiens	sputum	ST377	2022-01-12	Russia:Krasnoyarsk	aph(6)-Id, aph(3'')-Ib, aph(3'')-Ib, aac(6')-Ib-cr, blaCTX-M-15, blaOXA-1, catB3, sul2	IncFIB(pNDM-Mar)	0	0	0	0	1	1	1	1	1	1	1	iuc1	-
-1.0	JBFWGV010000002.1	411.944	strain 3010_kpn 2	-	Genome Coverage: 303x Illumina HiSeq; Oxford Nanopore GridION	shotgun sequence/ linear	Homo sapiens	sputum	ST395	2022-01-14	Russia:Krasnoyarsk	aac(3)-IIa, aph(3')-VI, armA, aac(6')-Ib-cr, blaCTX-M-15, blaTEM-1B, blaOXA-1, blaNDM- 1, msr(E), mph(A), mph(E), catA1, catB3, qnrS1, qnrS1, sul1, sul1, sul2, tet(A), dfrA1, dfrA5	IncFIB(pNDM-Mar)/IncHI1B(pNDM-MAR)/IncR	0	0	0	0	1	1	1	1	1	1	1	iuc1	-
-1.0	JBFWGW010000002.1	324.398	strain 3008_kpn 2	-	Genome Coverage: 276x Illumina HiSeq; Oxford Nanopore GridION	shotgun sequence/ linear	Homo sapiens	sputum	ST23	2022-01-11	Russia:Krasnoyarsk	aadA1 aph(3')-VI, armA, aac(6')-Ib-cr, ant(2'')-Ia, blaCTX-M-15, blaTEM-1B, blaOXA-1, blaNDM-1, blaOXA-48, msr(E), mph(A), mph(E), catA1, catB3, qnrS1, qnrS1, sul1, sul1, sul2, dfrA5	IncFIB(pNDM-Mar)/IncHI1B(pNDM-MAR)												iuc1	-
-1.0	JBFWGY010000002.1	352.785	strain 2276_kpn 2	-	Genome Coverage: 243x Illumina HiSeq; Oxford Nanopore GridION	shotgun sequence/ linear	Homo sapiens	-	ST147	2019"	Russia:Saint-Petersburg	aadA1, aac(6')-Ib, blaCTX-M-15, blaTEM-1A, blaOXA-9, blaNDM-1, mph(A), qnrS1, qnrS1, sul1, sul2, dfrA5	IncFIB(pNDM-Mar)/IncHI1B(pNDM-MAR)/IncR	0	0	0	0	1	1	1	1	1	1	1	iuc1	-
-1.0	JBFWHK010000003.1	612.637	strain 172_kpn 3	-	Genome Coverage: 334x Illumina HiSeq; Oxford Nanopore GridION	shotgun sequence/ linear	Homo sapiens	blood	ST874	2019-10-08	Russia:Saint- Petersburg	aph(3')-Ia, aadA5, aph(3')-VI, armA, aac(6')-Ib-cr, blaCTX-M-15, blaOXA-1, blaNDM-1, msr(E), mph(A), mph(A), mph(E), catA1, catB3, qnrS1, sul1, sul1., sul2, dfrA5, dfrA17	IncFIB(K)/IncFIB(pNDM-Mar)/IncFII(K)/IncHI1B(pNDM-MAR)	0	0	0	0	1	1	1	1	1	1	1	iuc1	-
-1.0	JBFWHL010000004.1	283.333	strain 158_kpn 4	-	Genome Coverage: 288x Illumina HiSeq; Oxford Nanopore GridION	shotgun sequence/ linear	Homo sapiens	blood	-	-	Russia:Saint-Petersburg	aph(3')-VI, aac(6')-Ib-cr, blaOXA-1, blaNDM-1, blaOXA-48, catB3, sul1, tet(A), dfrA1	IncFIB(K)(pCAV1099-114)/IncHI1B(pNDM-MAR)	0	0	0	0	1	1	1	1	1	0	1	iuc1	-
-1.0	MK413722.1	317.97	strain 332306 plasmid p332306-HI3	-	Illumina	complete sequence/circular	-	Anhui	-	"2013"	China	blaSHV-12, catA1, tet(B)	IncFIB(pNDM-Mar)/IncFIB(pNDM-Mar)	0	0	0	0	1	1	1	1	1	0	1	iuc1	-
-1.0	MW911670.1	422.708	strain 2512_Kpn plasmid phvKpST395_NDM-1_2512	-	Coverage: 131 Illumina; Oxford Nanopore MinION	complete sequence/circular	Homo sapiens	conjunctiva	ST395	"2019"	Russia:Saint-Petersburg	aph(3')-VI, armA, aac(6')-Ib-cr, blaCTX-M-15, blaTEM-1B, blaOXA-1, blaNDM-1, msr(E)m mph(A), mph(E), catA1, catB3, qnrS1, qnrS1, sul1, sul1, sul2, tet(A), dfrA1, dfrA5	IncFIB(pNDM-Mar)/IncHI1B(pNDM-MAR)/IncR	0	0	0	0	1	1	1	1	1	1	1	iuc1	-
-1.0	CP034046.1	345.775	strain KP_NORM_BLD_2014_104014 plasmid unnamed1	GCF_003855315.1	Genome Coverage: 250x Illumina	complete sequence/circular	Homo sapiens	blood	-	"2014"	Norway	aac(3)-IIa, aph(3')-Ia, aadA1, blaCTX-M-15, blaTEM-1B, blaSHV-5, sul1, dfrA1	IncFIB(pNDM-Mar)/IncHI1B(pNDM-MAR)	0	0	0	0	1	1	1	1	1	0	1	iuc1	-
-1.0	CP047701.1	279.435	strain Kpn-14 plasmid pKpn14-1	GCF_015910145.1	Genome Coverage: 100x Illumina MiSeq, Oxford Nanopore MiniION	complete sequence/circular	-	Rectal	ST376	2014-09-29	Canada:Ontario	aac(3)-IIa, aph(3')-Ia, aadA1, blaSHV-1/blaTEM-1B, sul1, tet(B)	IncHI1B(pNDM-MAR)	0	0	0	0	1	1	1	1	1	0	1	iuc1	-
-1.0	CP061949.1	295.331	strain IR5065 plasmid unnamed1	GCF_017310305.1	Genome Coverage: 100X Illumina HiSeq	complete sequence/circular	Homo sapiens	blood	ST383	2013-04-29	China: Beijing	aph(3')-Ia, aadA1, sul1, tet(B)	IncFIB(pNDM-Mar)/IncHI1B(pNDM-MAR)	0	0	0	0	1	1	1	1	1	1	1	iuc unknown	-
-1.0	CP061977.1	266.729	strain IR5086 plasmid unnamed2	GCF_017310425.1	Genome Coverage: 100X Illumina HiSeq	complete sequence/circular	Homo sapiens	sputum	ST147	2014-02-11	China: Beijing	aph(3')-Ia, aadA1, sul1, tet(B)	IncFIB(pNDM-Mar)/IncHI1B(pNDM-MAR)	0	0	0	0	1	1	1	1	1	1	1	iuc1	-
-1.0	CP132632.1	428.505	strain 110821 plasmid p1	GCF_030845555.1	Genome Coverage: 140x Oxford Nanopore MinION	complete sequence/circular	Homo sapiens	Surveillance	ST395	2022-11-26	Germany	aadA1, aph(3')-VI, armA, aac(6')-Ib-cr, ant(2'')-Ia, blaCTX-M-15, blaTEM-1B, blaOXA-1, blaNDM-1, blaOXA-48, msr(E), mph(A), mph(E), catA1, catB3,qnrS1, sul1, sul2, tet(A), dfrA1/dfrA5	IncFIB(pNDM-Mar)/ IncHI1B(pNDM-MAR)/ IncR	0	0	0	0	1	1	1	1	1	1	1	iuc1	-
-1.0	CP132674.1	330.595	strain 371661 plasmid p1	GCF_030845775.1	Genome Coverage: 320x PacBio	complete sequence/circular	Homo sapiens	respiratory	ST3586	2005-05-23	Germany	aac(3)-IIa, aph(3')-Ia, blaTEM-1B	IncFIB(pNDM-Mar)/IncHI1B(pNDM-MAR)	0	0	0	0	1	1	1	1	1	0	1	iuc1	-
-1.0	CP132676.1	301.976	strain 363389 plasmid p1	GCF_030845795.1	Genome Coverage: 620x PacBio	complete sequence/circular	Homo sapiens	-	ST268	2006-08-22	Germany	aph(6)-Id, aph(3'')-Ib, rmtH, blaSHV-2, catA1, sul2, tet(D), dfrA1	IncFIB(pNDM-Mar)	0	0	0	0	1	1	1	1	1	0	1	iuc1	-
-1.0	CP132692.1	308.779	strain 13810 plasmid p1	GCF_030845875.1	Genome Coverage: 340x PacBio	complete sequence/circular	Homo sapiens	Surveillance	ST490	2012-11-13	USA:Maryland	tet(B)	IncFIB(pNDM-Mar)/IncHI1B(pNDM-MAR)	0	0	0	0	1	1	1	1	1	0	1	iuc1	-
-1.0	CP132695.1	320.61	strain 13765 plasmid p1	GCF_030845895.1	Genome Coverage: 660x PacBio	complete sequence/circular	Homo sapiens	Burn	ST1440	2012-02-10	Turkey	aac(3)-IIa, aph(3')-Ia, blaTEM-1B, sul1, dfrA1	IncHI1B(pNDM-MAR)	0	0	0	0	1	1	1	1	1	0	1	iuc1	-
-1.0	CP132703.1	308.779	strain 12964 plasmid p1	GCF_030845915.1	Genome Coverage: 760x PacBio	complete sequence/circular	Homo sapiens	blood	ST490	2012-11-11	USA:Washington DC	tet(B)	IncFIB(pNDM-Mar)/IncHI1B(pNDM-MAR)	0	0	0	0	1	1	1	1	1	0	1	iuc1	-
-1.0	CP132710.1	322.633	strain 5881 plasmid p1	GCF_030845955.1	Genome Coverage: 300x PacBio	complete sequence/circular	Homo sapiens	wound	ST48	2005-07-11	USA:Washington DC	aac(3)-IIa, aph(3')-Ia, blaTEM-1B	IncFIB(pNDM-Mar)/IncHI1B(pNDM-MAR)	0	0	0	0	1	1	1	1	1	0	1	iuc1	-
-1.0	CP145325.1	338.015	strain 17 Gaza2023 plasmid unnamed1	GCF_046531165.1	Genome Coverage: 26x PacBio Sequel	shotgun sequence/ linear	Homo sapiens	blood culture	ST147	2023-05-03	Gaza Strip	aph(3')-Ia, aph(3')-VI, armA, msr(E), mph(A), mph(E), qnrS1 sul1, sul2, dfrA5	IncFIB(pNDM-Mar)/IncHI1B(pNDM-MAR)	0	0	0	0	1	1	1	1	1	0	1	iuc1	-
-1.0	CP145331.1	352.202	strain 33 Gaza2023 plasmid p1_33Gaza2023	GCF_046531345.1	Genome Coverage: 21x PacBio Sequel	complete sequence/circular	Homo sapiens	blood culture	ST147	2023-06-01	Gaza Strip	aph(3')-Ia, aph(3')-VI, armA, msr(E), mph(A), mph(E), qnrS1, sul1, sul2, dfrA5	IncFIB(pNDM-Mar)/IncHI1B(pNDM-MAR)	0	0	0	0	1	1	1	1	1	0	1	iuc1	-
-1.0	CP145337.1	365.937	strain 11Gaza2023 plasmid unnamed1	GCF_046530705.1	Genome Coverage: 17x PacBio Sequel	shotgun sequence/ linear	Homo sapiens	blood culture	ST147	2023-04-17	Gaza Strip	aadA1, aac(6')-Ib, aac(6')-Ib-cr, blaTEM-1A, blaOXA-1, blaOXA-9, catB3, ARR-3	IncFIB(pNDM-Mar)/IncFIB(pQil)/IncFIB(pQil)	0	0	0	0	1	1	1	1	1	0	1	iuc1	-
-1.0	CP145342.1	355.074	strain 12Gaza2023 plasmid p1_12Gaza2023	GCF_046530715.1	Genome Coverage: 33x PacBio Sequel	complete sequence/circular	Homo sapiens	blood culture	ST147	2023-04-17	Gaza Strip	aph(3')-Ia, aph(3')-VI, armA, msr(E),mph(A), mph(E), qnrS1, sul1, sul2, dfrA5	IncFIB(pNDM-Mar)/IncFIB(pQil)/IncFIB(pQil)	0	0	0	0	1	1	1	1	1	0	1	iuc1	-
-1.0	CP145353.1	324.592	strain 22Gaza2023 plasmid p1_22Gaza2023	GCF_046531175.1	Genome Coverage: 21x PacBio Sequel	complete sequence/circular	Homo sapiens	blood culture	ST147	2023-05-19	Gaza Strip	mph(A), sul1, dfrA5	IncFIB(pNDM-Mar)/IncFIB(pQil)	0	0	0	0	1	1	1	1	1	0	1	iuc1	-
-1.0	CP145356.1	355.306	strain 23 Gaza2023 plasmid p1_23Gaza2023	GCF_046531195.1	Genome Coverage: 15x PacBio Sequel	complete sequence/circular	Homo sapiens	blood culture	ST147	2023-05-22	Gaza Strip	aph(3')-Ia, aph(3')-VI, armA, msr(E), mph(A), mph(E), qnrS1, sul1, sul2, dfrA5	IncFIB(pNDM-Mar)/IncHI1B(pNDM-MAR)	0	0	0	0	1	1	1	1	1	0	1	iuc1	-
-1.0	CP155718.1	358.992	strain 578 plasmid p578-1	GCF_039723445.1	Genome Coverage: 37.0x Illumina NovaSeq; Oxford Nanopore MinION	complete sequence/circular	Homo sapiens	urine	-	2009-09-24	Taiwan	aph(3')-Ia, armA, blaDHA-1, msr(E), mph(E), qnrB4, sul1, tet(B)	IncHI1B(pNDM-MAR)	0	0	0	1	1	1	1	1	1	1	1	iuc1	iro unknown
-1.0	CP176991.1	393.99	strain CRhvKp196 plasmid pCRhvKp196-1	GCF_046628065.1	Genome Coverage: 27.0x Oxford Nanopore MinION	complete sequence/circular	Homo sapiens	urine	ST15	"2009"	Taiwan	armA, aac(6')-Ib-cr, aac(6')-Ib3, blaSHV-12, blaOXA-1,msr(E), ere(A), mph(E), catB3, ARR-3, sul1, sul2, dfrA5	IncFIB(K)/IncFII(K)/IncHI1B(pNDM-MAR)	1	1	1	1	1	1	1	1	1	1	1	iuc1	iro1
-1.0	CP177197.1	393.506	strain CRhvKp1980-2 plasmid pCRhvKp1980-2-1	GCF_046764195.1	Genome Coverage: 39.0x Oxford Nanopore MinION	complete sequence/circular	Homo sapiens	urine	ST11	"2004"	Taiwan	aac(3)-IId, aph(3')-Ia, armA, aac(6')-Ib-cr, blaSHV-12, blaTEM-1B, blaOXA-1, msr(E), mph(A), mph(E), catB3, ARR-3, sul1, tet(B), dfrA12	IncFIB(K)/IncFII(K)/IncHI1B(pNDM-MAR)	1	1	1	1	1	1	1	1	1	1	1	iuc1	iro1
-1.0	JBAIZP010000002.1	354.243	strain 19Gaza2023 plasmid p1_19Gaza2023	-	-	-	-	-	ST147	2023-05-07	Gaza Strip	aph(3')-Ia, aph(3')-VI, armA, msr(E), mph(A), mph(E), qnrS1, sul1, sul2, dfrA5	IncFIB(pNDM-Mar)/IncFIB(pNDM-Mar)	0	0	0	0	1	1	1	1	1	0	1	iuc1	-
-1.0	JBIXAO010000002.1	403.585	strain CPE_E1186 2_length=403585_depth=1.63x_circular=true	-	Genome Coverage: 770x Oxford Nanopore GridION; Illumina MiSeq	shotgun sequence/ linear	Homo sapiens	-	ST11	"2018"	Singapore	aph(3')-Ia, aac(6')-Ib-cr, blaCTX-M-15, blaOXA-1, catA1, catB3, dfrA30	IncFIB(pNDM-Mar)/IncFIB(pNDM-Mar)	0	0	0	0	1	1	1	1	1	0	1	iuc1	-
-1.0	MW911667.1	315.877	strain 2024_Kpn plasmid phvKpST395_2024	-	Coverage: 113 Illumina; Oxford Nanopore MinION	complete sequence/circular	Homo sapiens	throat	ST395	"2018"	Russia:Saint-Petersburg	aac(6')-Ib-cr, blaCTX-M-15, blaTEM-1B, blaOXA-1, catA1, catB3, qnrS1, sul1, tet(A), dfrA1	IncFIB(pNDM-Mar)/IncHI1B(pNDM-MAR)/IncR	0	0	0	0	0	0	0	0	0	1	0	-	-
-1.0	PQ126452.1	352.785	strain 2276_kpn pVKpST147_NDM_2276	-	Illumina; Oxford Nanopore	complete sequence/circular	Homo sapiens	-	ST147	"2019"	Russia:Saint-Petersburg	aadA1, aac(6')-Ib, blaCTX-M-15, blaTEM-1A, blaOXA-9, blaNDM-1, mph(A), qnrS1, qnrS1, sul1, sul2, dfrA5	IncFIB(pNDM-Mar)/IncHI1B(pNDM-MAR)/IncR	0	0	0	0	1	1	1	1	1	1	1	iuc1	-
-1.0	PQ126454.1	356.398	strain 3079 pVKpST147_NDM_3079	-	Illumina; Oxford Nanopore	complete sequence/circular	Homo sapiens	wound	ST147	13-Jan-2022	Russia:Nizhny Novgorod	aadA1, aac(6')-Ib, blaCTX-M-15, blaTEM-1A, blaOXA-9, blaNDM-1, mph(A), qnrS1, qnrS1, sul1,sul2, dfrA5	IncFIB(pNDM-Mar)/IncHI1B(pNDM-MAR)/IncR	0	0	0	0	1	1	1	1	1	1	1	iuc1	-
-1.0	PQ126455.1	283.333	strain 158 pVKpST147_OXA-48_NDM_158	-	Illumina; Oxford Nanopore	complete sequence/circular	Homo sapiens	wound	ST147	-	Russia:Saint-Petersburg	aph(3')-VI, aac(6')-Ib-cr, blaOXA-1, blaNDM-1, blaOXA-48, catB3, sul1, tet(A), dfrA1	IncFIB(K)(pCAV1099-114)/IncHI1B(pNDM-MAR)	0	0	0	0	1	1	1	1	1	0	1	iuc1	-
-1.0	PQ126464.1	324.398	strain 3008 pVKpST23_OXA-48_NDM_3008	-	Illumina; Oxford Nanopore	complete sequence/circular	Homo sapiens	sputum	ST23	11-Jan-2022	Russia:Krasnoyarsk	aadA1, aph(3')-VI, armA, aac(6')-Ib-cr, ant(2'')-Ia, blaCTX-M-15,blaTEM-1B, blaOXA-1, blaNDM-1, blaOXA-48, msr(E), mph(A), mph(E), catA1, catB3, qnrS1, qnrS1, sul1, sul1, sul2, dfrA5	IncFIB(pNDM-Mar)/IncHI1B(pNDM-MAR)	0	0	0	0	1	1	1	1	1	1	1	iuc1	-
-1.0	PQ126466.1	324.462	strain 3018 pVKpST377_AMR_3018	-	Illumina; Oxford Nanopore	complete sequence/circular	Homo sapiens	sputum	ST377	12-Jan-2022	Russia:Krasnoyarsk	aph(6)-Id, aph(3'')-Ib, aac(6')-Ib-cr, blaCTX-M-15, blaOXA-1, catB3, sul2	IncFIB(pNDM-Mar)	0	0	0	0	1	1	1	1	1	1	1	iuc1	-
-1.0	PQ126476.1	411.944	strain 3010 pVKpST395_NDM_3010	-	Illumina; Oxford Nanopore	complete sequence/circular	Homo sapiens	sputum	ST395	14-Jan-2022	Russia:Krasnoyarsk	aac(3)-IIa, aph(3')-VI, armA, aac(6')-Ib-cr, blaCTX-M-15, blaTEM-1B, blaOXA-1, blaNDM-1, msr(E), mph(A), mph(E), catA1,	IncFIB(pNDM-Mar)/IncHI1B(pNDM-MAR)/IncR	0	0	0	0	1	1	1	1	1	1	1	iuc1	-
-1.0	PQ126477.1	403.908	strain 3072 pVKpST395_NDM_3072	-	Illumina; Oxford Nanopore	complete sequence/circular	Homo sapiens	exudate	ST395	02-Mar-2022	Russia:Kazan	aph(3')-VI, aac(6')-Ib-cr, blaCTX-M-15, blaTEM-1B, blaOXA-1, blaNDM-1, mph(A), catA1, catB3, qnrS1, qnrS1, sul1, sul1, tet(A), dfrA1, dfrA5	IncFIB(pNDM-Mar)/IncHI1B(pNDM-MAR)/IncR	0	0	0	0	1	1	1	1	1	1	1	iuc1	-
-1.0	PQ126478.1	394.09	strain 3082 pVKpST395_NDM_3082	-	Illumina; Oxford Nanopore	complete sequence/circular	Homo sapiens	urine	ST395	25-Jan-2022	Russia:Murmansk	aac(3)-IIa, aph(3')-VI, armA, aac(6')-Ib-cr, blaCTX-M-15, blaOXA-1, blaNDM-1, msr(E), mph(A),mph(E), catA1, catB3, qnrS1, sul1, sul1,sul2,tet(A),dfrA1, dfrA5	IncFIB(pNDM-Mar)/IncHI1B(pNDM-MAR)	0	0	0	0	1	1	1	1	1	0	1	iuc1	-
-1.0	PQ126489.1	612.637	strain 172 pVKpST874_NDM_172	-	Illumina; Oxford Nanopore	complete sequence/circular	Homo sapiens	blood	ST874	2019-10-08	Russia:Saint- Petersburg	aph(3')-Ia, aadA5, aph(3')-VI, armA, aac(6')-Ib-cr, blaCTX-M-15, blaOXA-1, blaNDM-1, msr(E), mph(A), mph(A), mph(E), catA1, catB3, qnrS1, sul1, sul1, sul2, dfrA5, dfrA17	IncFIB(K)/IncFIB(pNDM-Mar)/IncFII(K)/IncHI1B(pNDM-MAR)	0	0	0	0	1	1	1	1	1	1	1	iuc1	-
